# Supplementary material for: Do ethnic chinese older adults with epithelial ovarian cancer survive a poorer prognosis?
Source: J Ovarian Res. 2023 Jun 6;16:110. doi: 10.1186/s13048-023-01177-3 (PMC10242771; doi:10.1186/s13048-023-01177-3)
Supplement: Supplementary file 1 — Supplementary Material 1 [file 13048_2023_1177_MOESM1_ESM.xlsx]

## Sheet: Sheet1
Patient ID	Race/ethnicity	Insurance Recode (2007+)	Marital status at diagnosis	Sex	Year of diagnosis	Age recode with single ages and 85+	Age at diagnosis	Age recode with <1 year olds	Primary Site - labeled	Grade	Laterality	Diagnostic Confirmation	ICD-O-3 Hist/behav	TNM 7/CS v0204+ Schema	SEER Combined Summary Stage 2000 (2004+)	SEER historic stage A (1973-2015)	Derived SS1977 (2004-2015)	Derived AJCC Stage Group, 6th ed (2004-2015)	Derived AJCC T, 6th ed (2004-2015)	Derived AJCC N, 6th ed (2004-2015)	Derived AJCC M, 6th ed (2004-2015)	Derived AJCC Stage Group, 7th ed (2010-2015)	Derived AJCC T, 7th ed (2010-2015)	Derived AJCC N, 7th ed (2010-2015)	Derived AJCC M, 7th ed (2010-2015)	Derived SEER Cmb Stg Grp (2016+)	Derived SEER Combined T (2016+)	Derived SEER Combined N (2016+)	Derived SEER Combined M (2016+)	Derived SEER Combined T Src (2016+)	Derived SEER Combined N Src (2016+)	Derived SEER Combined M Src (2016+)	RX Summ--Surg Prim Site (1998+)	RX Summ--Scope Reg LN Sur (2003+)	RX Summ--Surg Oth Reg/Dis (2003+)	Reason no cancer-directed surgery	Scope of reg lymph nd surg (1998-2002)	RX Summ--Reg LN Examined (1998-2002)	Surgery of oth reg/dis sites (1998-2002)	Radiation sequence with surgery	Radiation recode	Chemotherapy recode (yes, no/unk)	Radiation to Brain or CNS Recode (1988-1997)	Tumor Size Summary (2016+)	Regional nodes examined (1988+)	Regional nodes positive (1988+)	SEER Combined Mets at DX-bone (2010+)	SEER Combined Mets at DX-brain (2010+)	SEER Combined Mets at DX-liver (2010+)
61820	Chinese	Blank(s)	Widowed	Female	2004	82 years	82	80-84 years	C56.9-Ovary	Unknown	Paired site, but no information concerning laterality	Positive histology	8460/3: Papillary serous cystadenocarcinoma	Ovary	Distant site(s)/node(s) involved	Distant	D	IIIC	T3c	N0	M0	Blank(s)	Blank(s)	Blank(s)	Blank(s)	Blank(s)	Blank(s)	Blank(s)	Blank(s)	Blank(s)	Blank(s)	Blank(s)	0	None	None; diagnosed at autopsy	Not recommended	Blank(s)	Blank(s)	Blank(s)	No radiation and/or cancer-directed surgery	None/Unknown	Yes	Blank(s)	Blank(s)	0	98	Blank(s)	Blank(s)	Blank(s)
644371	Chinese	Blank(s)	Single (never married)	Female	2004	41 years	41	40-44 years	C56.9-Ovary	Unknown	Left - origin of primary	Positive histology	8310/3: Clear cell adenocarcinoma, NOS	Ovary	Regional by direct extension only	Distant	RE	IC	T1c	N0	M0	Blank(s)	Blank(s)	Blank(s)	Blank(s)	Blank(s)	Blank(s)	Blank(s)	Blank(s)	Blank(s)	Blank(s)	Blank(s)	57	4 or more regional lymph nodes removed	None; diagnosed at autopsy	Surgery performed	Blank(s)	Blank(s)	Blank(s)	No radiation and/or cancer-directed surgery	None/Unknown	Yes	Blank(s)	Blank(s)	11	0	Blank(s)	Blank(s)	Blank(s)
1207040	Chinese	Any Medicaid	Divorced	Female	2013	60 years	60	60-64 years	C56.9-Ovary	Poorly differentiated; Grade III	Bilateral, single primary	Positive histology	8441/3: Serous cystadenocarcinoma, NOS	Ovary	Distant site(s)/node(s) involved	Distant	D	IIIC	T3c	N1	M0	IIIC	T3c	N1	M0	Blank(s)	Blank(s)	Blank(s)	Blank(s)	Blank(s)	Blank(s)	Blank(s)	72	4 or more regional lymph nodes removed	None; diagnosed at autopsy	Surgery performed	Blank(s)	Blank(s)	Blank(s)	No radiation and/or cancer-directed surgery	None/Unknown	Yes	Blank(s)	Blank(s)	29	12	No	No	No
1750112	Chinese	Blank(s)	Married (including common law)	Female	2004	46 years	46	45-49 years	C56.9-Ovary	Undifferentiated; anaplastic; Grade IV	Bilateral, single primary	Positive histology	8460/3: Papillary serous cystadenocarcinoma	Ovary	Distant site(s)/node(s) involved	Distant	D	IIIC	T3c	N1	M0	Blank(s)	Blank(s)	Blank(s)	Blank(s)	Blank(s)	Blank(s)	Blank(s)	Blank(s)	Blank(s)	Blank(s)	Blank(s)	61	4 or more regional lymph nodes removed	None; diagnosed at autopsy	Surgery performed	Blank(s)	Blank(s)	Blank(s)	No radiation and/or cancer-directed surgery	None/Unknown	Yes	Blank(s)	Blank(s)	22	7	Blank(s)	Blank(s)	Blank(s)
1779057	Chinese	Blank(s)	Married (including common law)	Female	2006	58 years	58	55-59 years	C56.9-Ovary	Moderately differentiated; Grade II	Bilateral, single primary	Positive histology	8441/3: Serous cystadenocarcinoma, NOS	Ovary	Distant site(s)/node(s) involved	Distant	D	IIINOS	T3NOS	NX	M0	Blank(s)	Blank(s)	Blank(s)	Blank(s)	Blank(s)	Blank(s)	Blank(s)	Blank(s)	Blank(s)	Blank(s)	Blank(s)	56	None	None; diagnosed at autopsy	Surgery performed	Blank(s)	Blank(s)	Blank(s)	No radiation and/or cancer-directed surgery	None/Unknown	Yes	Blank(s)	Blank(s)	0	98	Blank(s)	Blank(s)	Blank(s)
1824097	Chinese	Insured	Divorced	Female	2011	59 years	59	55-59 years	C56.9-Ovary	Undifferentiated; anaplastic; Grade IV	Bilateral, single primary	Positive histology	8441/3: Serous cystadenocarcinoma, NOS	Ovary	Distant site(s)/node(s) involved	Distant	D	IIIC	T3c	N0	M0	IIIC	T3c	N0	M0	Blank(s)	Blank(s)	Blank(s)	Blank(s)	Blank(s)	Blank(s)	Blank(s)	61	4 or more regional lymph nodes removed	None; diagnosed at autopsy	Surgery performed	Blank(s)	Blank(s)	Blank(s)	No radiation and/or cancer-directed surgery	None/Unknown	Yes	Blank(s)	Blank(s)	28	0	No	No	No
1850741	Chinese	Blank(s)	Married (including common law)	Female	2004	54 years	54	50-54 years	C56.9-Ovary	Well differentiated; Grade I	Right - origin of primary	Positive histology	8460/3: Papillary serous cystadenocarcinoma	Ovary	Regional by direct extension only	Localized	D	IC	T1c	N0	M0	Blank(s)	Blank(s)	Blank(s)	Blank(s)	Blank(s)	Blank(s)	Blank(s)	Blank(s)	Blank(s)	Blank(s)	Blank(s)	61	4 or more regional lymph nodes removed	None; diagnosed at autopsy	Surgery performed	Blank(s)	Blank(s)	Blank(s)	No radiation and/or cancer-directed surgery	None/Unknown	No/Unknown	Blank(s)	Blank(s)	40	0	Blank(s)	Blank(s)	Blank(s)
2362265	Chinese	Insured	Married (including common law)	Female	2007	60 years	60	60-64 years	C56.9-Ovary	Unknown	Left - origin of primary	Positive histology	8441/3: Serous cystadenocarcinoma, NOS	Ovary	Distant site(s)/node(s) involved	Distant	D	IIIC	T3c	N0	M0	Blank(s)	Blank(s)	Blank(s)	Blank(s)	Blank(s)	Blank(s)	Blank(s)	Blank(s)	Blank(s)	Blank(s)	Blank(s)	57	4 or more regional lymph nodes removed	None; diagnosed at autopsy	Surgery performed	Blank(s)	Blank(s)	Blank(s)	No radiation and/or cancer-directed surgery	None/Unknown	Yes	Blank(s)	Blank(s)	8	0	Blank(s)	Blank(s)	Blank(s)
2394596	Chinese	Blank(s)	Married (including common law)	Female	2005	53 years	53	50-54 years	C56.9-Ovary	Moderately differentiated; Grade II	Left - origin of primary	Positive histology	8460/3: Papillary serous cystadenocarcinoma	Ovary	Localized only	Localized	L	IA	T1a	N0	M0	Blank(s)	Blank(s)	Blank(s)	Blank(s)	Blank(s)	Blank(s)	Blank(s)	Blank(s)	Blank(s)	Blank(s)	Blank(s)	52	None	None; diagnosed at autopsy	Surgery performed	Blank(s)	Blank(s)	Blank(s)	No radiation and/or cancer-directed surgery	None/Unknown	No/Unknown	Blank(s)	Blank(s)	0	98	Blank(s)	Blank(s)	Blank(s)
2841959	Chinese	Insured	Married (including common law)	Female	2010	69 years	69	65-69 years	C56.9-Ovary	Poorly differentiated; Grade III	Bilateral, single primary	Positive histology	8460/3: Papillary serous cystadenocarcinoma	Ovary	Distant site(s)/node(s) involved	Distant	D	IIIC	T3c	N0	M0	IIIC	T3c	N0	M0	Blank(s)	Blank(s)	Blank(s)	Blank(s)	Blank(s)	Blank(s)	Blank(s)	63	4 or more regional lymph nodes removed	None; diagnosed at autopsy	Surgery performed	Blank(s)	Blank(s)	Blank(s)	No radiation and/or cancer-directed surgery	None/Unknown	Yes	Blank(s)	Blank(s)	4	0	No	No	No
2849098	Chinese	Insured	Married (including common law)	Female	2010	63 years	63	60-64 years	C56.9-Ovary	Undifferentiated; anaplastic; Grade IV	Right - origin of primary	Positive histology	8461/3: Serous surface papillary carcinoma	Ovary	Distant site(s)/node(s) involved	Distant	D	IV	T3c	N1	M1	IV	T3c	N1	M1	Blank(s)	Blank(s)	Blank(s)	Blank(s)	Blank(s)	Blank(s)	Blank(s)	52	4 or more regional lymph nodes removed	None; diagnosed at autopsy	Surgery performed	Blank(s)	Blank(s)	Blank(s)	No radiation and/or cancer-directed surgery	None/Unknown	No/Unknown	Blank(s)	Blank(s)	97	97	Yes	No	No
2905946	Chinese	Blank(s)	Single (never married)	Female	2004	55 years	55	55-59 years	C56.9-Ovary	Undifferentiated; anaplastic; Grade IV	Bilateral, single primary	Positive histology	8461/3: Serous surface papillary carcinoma	Ovary	Distant site(s)/node(s) involved	Distant	D	IIIB	T3b	N0	M0	Blank(s)	Blank(s)	Blank(s)	Blank(s)	Blank(s)	Blank(s)	Blank(s)	Blank(s)	Blank(s)	Blank(s)	Blank(s)	60	1 to 3 regional lymph nodes removed	None; diagnosed at autopsy	Surgery performed	Blank(s)	Blank(s)	Blank(s)	No radiation and/or cancer-directed surgery	None/Unknown	Yes	Blank(s)	Blank(s)	3	0	Blank(s)	Blank(s)	Blank(s)
2905988	Chinese	Blank(s)	Married (including common law)	Female	2006	46 years	46	45-49 years	C56.9-Ovary	Moderately differentiated; Grade II	Right - origin of primary	Positive histology	8380/3: Endometrioid carcinoma	Ovary	Regional by direct extension only	Regional	RE	IIB	T2b	N0	M0	Blank(s)	Blank(s)	Blank(s)	Blank(s)	Blank(s)	Blank(s)	Blank(s)	Blank(s)	Blank(s)	Blank(s)	Blank(s)	57	1 to 3 regional lymph nodes removed	None; diagnosed at autopsy	Surgery performed	Blank(s)	Blank(s)	Blank(s)	Radiation after surgery	Beam radiation	No/Unknown	Blank(s)	Blank(s)	3	0	Blank(s)	Blank(s)	Blank(s)
2912809	Chinese	Insured	Widowed	Female	2009	85+ years	89	85+ years	C56.9-Ovary	Unknown	Right - origin of primary	Positive histology	8480/3: Mucinous adenocarcinoma	Ovary	Distant site(s)/node(s) involved	Distant	D	IIINOS	T3NOS	N0	M0	Blank(s)	Blank(s)	Blank(s)	Blank(s)	Blank(s)	Blank(s)	Blank(s)	Blank(s)	Blank(s)	Blank(s)	Blank(s)	56	None	None; diagnosed at autopsy	Surgery performed	Blank(s)	Blank(s)	Blank(s)	No radiation and/or cancer-directed surgery	None/Unknown	No/Unknown	Blank(s)	Blank(s)	0	98	Blank(s)	Blank(s)	Blank(s)
2924741	Chinese	Blank(s)	Married (including common law)	Female	2004	48 years	48	45-49 years	C56.9-Ovary	Unknown	Right - origin of primary	Positive histology	8480/3: Mucinous adenocarcinoma	Ovary	Localized only	Localized	L	IA	T1a	N0	M0	Blank(s)	Blank(s)	Blank(s)	Blank(s)	Blank(s)	Blank(s)	Blank(s)	Blank(s)	Blank(s)	Blank(s)	Blank(s)	57	4 or more regional lymph nodes removed	None; diagnosed at autopsy	Surgery performed	Blank(s)	Blank(s)	Blank(s)	No radiation and/or cancer-directed surgery	None/Unknown	Yes	Blank(s)	Blank(s)	4	0	Blank(s)	Blank(s)	Blank(s)
2964602	Chinese	Blank(s)	Married (including common law)	Female	2004	32 years	32	30-34 years	C56.9-Ovary	Unknown	Left - origin of primary	Positive histology	8310/3: Clear cell adenocarcinoma, NOS	Ovary	Localized only	Localized	L	IA	T1a	N0	M0	Blank(s)	Blank(s)	Blank(s)	Blank(s)	Blank(s)	Blank(s)	Blank(s)	Blank(s)	Blank(s)	Blank(s)	Blank(s)	57	4 or more regional lymph nodes removed	None; diagnosed at autopsy	Surgery performed	Blank(s)	Blank(s)	Blank(s)	No radiation and/or cancer-directed surgery	None/Unknown	No/Unknown	Blank(s)	Blank(s)	15	0	Blank(s)	Blank(s)	Blank(s)
2969969	Chinese	Insured	Single (never married)	Female	2010	53 years	53	50-54 years	C56.9-Ovary	Unknown	Right - origin of primary	Positive histology	8480/3: Mucinous adenocarcinoma	Ovary	Distant site(s)/node(s) involved	Distant	D	IIIC	T3c	N1	M0	IIIC	T3c	N1	M0	Blank(s)	Blank(s)	Blank(s)	Blank(s)	Blank(s)	Blank(s)	Blank(s)	61	4 or more regional lymph nodes removed	None; diagnosed at autopsy	Surgery performed	Blank(s)	Blank(s)	Blank(s)	No radiation and/or cancer-directed surgery	None/Unknown	Yes	Blank(s)	Blank(s)	18	4	No	No	No
2973441	Chinese	Insured/No specifics	Widowed	Female	2007	80 years	80	80-84 years	C56.9-Ovary	Undifferentiated; anaplastic; Grade IV	Left - origin of primary	Positive histology	8441/3: Serous cystadenocarcinoma, NOS	Ovary	Localized only	Localized	L	IA	T1a	N0	M0	Blank(s)	Blank(s)	Blank(s)	Blank(s)	Blank(s)	Blank(s)	Blank(s)	Blank(s)	Blank(s)	Blank(s)	Blank(s)	52	None	None; diagnosed at autopsy	Surgery performed	Blank(s)	Blank(s)	Blank(s)	No radiation and/or cancer-directed surgery	None/Unknown	No/Unknown	Blank(s)	Blank(s)	5	0	Blank(s)	Blank(s)	Blank(s)
2973821	Chinese	Blank(s)	Single (never married)	Female	2004	51 years	51	50-54 years	C56.9-Ovary	Moderately differentiated; Grade II	Right - origin of primary	Positive histology	8380/3: Endometrioid carcinoma	Ovary	Localized only	Localized	L	IA	T1a	N0	M0	Blank(s)	Blank(s)	Blank(s)	Blank(s)	Blank(s)	Blank(s)	Blank(s)	Blank(s)	Blank(s)	Blank(s)	Blank(s)	57	None	None; diagnosed at autopsy	Surgery performed	Blank(s)	Blank(s)	Blank(s)	No radiation and/or cancer-directed surgery	None/Unknown	Yes	Blank(s)	Blank(s)	3	0	Blank(s)	Blank(s)	Blank(s)
2974287	Chinese	Blank(s)	Married (including common law)	Female	2004	78 years	78	75-79 years	C56.9-Ovary	Unknown	Paired site, but no information concerning laterality	Positive exfoliative cytology, no positive histology	8441/3: Serous cystadenocarcinoma, NOS	Ovary	Distant site(s)/node(s) involved	Distant	D	IV	TX	N0	M1	Blank(s)	Blank(s)	Blank(s)	Blank(s)	Blank(s)	Blank(s)	Blank(s)	Blank(s)	Blank(s)	Blank(s)	Blank(s)	0	None	None; diagnosed at autopsy	Not recommended	Blank(s)	Blank(s)	Blank(s)	No radiation and/or cancer-directed surgery	None/Unknown	No/Unknown	Blank(s)	Blank(s)	0	98	Blank(s)	Blank(s)	Blank(s)
2975542	Chinese	Blank(s)	Separated	Female	2004	62 years	62	60-64 years	C56.9-Ovary	Undifferentiated; anaplastic; Grade IV	Bilateral, single primary	Positive histology	8441/3: Serous cystadenocarcinoma, NOS	Ovary	Distant site(s)/node(s) involved	Distant	D	IV	T3c	N0	M1	Blank(s)	Blank(s)	Blank(s)	Blank(s)	Blank(s)	Blank(s)	Blank(s)	Blank(s)	Blank(s)	Blank(s)	Blank(s)	57	None	None; diagnosed at autopsy	Surgery performed	Blank(s)	Blank(s)	Blank(s)	No radiation and/or cancer-directed surgery	None/Unknown	Yes	Blank(s)	Blank(s)	0	98	Blank(s)	Blank(s)	Blank(s)
2975884	Chinese	Blank(s)	Married (including common law)	Female	2004	54 years	54	50-54 years	C56.9-Ovary	Moderately differentiated; Grade II	Right - origin of primary	Positive histology	8380/3: Endometrioid carcinoma	Ovary	Localized only	Localized	L	IA	T1a	N0	M0	Blank(s)	Blank(s)	Blank(s)	Blank(s)	Blank(s)	Blank(s)	Blank(s)	Blank(s)	Blank(s)	Blank(s)	Blank(s)	52	4 or more regional lymph nodes removed	None; diagnosed at autopsy	Surgery performed	Blank(s)	Blank(s)	Blank(s)	No radiation and/or cancer-directed surgery	None/Unknown	Yes	Blank(s)	Blank(s)	51	0	Blank(s)	Blank(s)	Blank(s)
2977819	Chinese	Blank(s)	Married (including common law)	Female	2004	48 years	48	45-49 years	C56.9-Ovary	Undifferentiated; anaplastic; Grade IV	Left - origin of primary	Positive histology	8460/3: Papillary serous cystadenocarcinoma	Ovary	Regional by direct extension only	Distant	RE	IIC	T2c	N0	M0	Blank(s)	Blank(s)	Blank(s)	Blank(s)	Blank(s)	Blank(s)	Blank(s)	Blank(s)	Blank(s)	Blank(s)	Blank(s)	57	4 or more regional lymph nodes removed	Non-primary surgical procedure to other regional sites	Surgery performed	Blank(s)	Blank(s)	Blank(s)	No radiation and/or cancer-directed surgery	None/Unknown	No/Unknown	Blank(s)	Blank(s)	25	0	Blank(s)	Blank(s)	Blank(s)
2981804	Chinese	Blank(s)	Single (never married)	Female	2004	77 years	77	75-79 years	C56.9-Ovary	Poorly differentiated; Grade III	Left - origin of primary	Positive histology	8460/3: Papillary serous cystadenocarcinoma	Ovary	Distant site(s)/node(s) involved	Distant	D	IIIC	T3c	N1	M0	Blank(s)	Blank(s)	Blank(s)	Blank(s)	Blank(s)	Blank(s)	Blank(s)	Blank(s)	Blank(s)	Blank(s)	Blank(s)	61	4 or more regional lymph nodes removed	None; diagnosed at autopsy	Surgery performed	Blank(s)	Blank(s)	Blank(s)	No radiation and/or cancer-directed surgery	None/Unknown	Yes	Blank(s)	Blank(s)	22	1	Blank(s)	Blank(s)	Blank(s)
2984596	Chinese	Blank(s)	Married (including common law)	Female	2004	49 years	49	45-49 years	C56.9-Ovary	Moderately differentiated; Grade II	Bilateral, single primary	Positive histology	8380/3: Endometrioid carcinoma	Ovary	Localized only	Localized	L	IB	T1b	N0	M0	Blank(s)	Blank(s)	Blank(s)	Blank(s)	Blank(s)	Blank(s)	Blank(s)	Blank(s)	Blank(s)	Blank(s)	Blank(s)	57	4 or more regional lymph nodes removed	None; diagnosed at autopsy	Surgery performed	Blank(s)	Blank(s)	Blank(s)	Radiation after surgery	Combination of beam with implants or isotopes	Yes	Blank(s)	Blank(s)	20	0	Blank(s)	Blank(s)	Blank(s)
2990900	Chinese	Insured	Married (including common law)	Female	2011	51 years	51	50-54 years	C56.9-Ovary	Undifferentiated; anaplastic; Grade IV	Right - origin of primary	Positive histology	8310/3: Clear cell adenocarcinoma, NOS	Ovary	Localized only	Localized	L	IA	T1a	N0	M0	IA	T1a	N0	M0	Blank(s)	Blank(s)	Blank(s)	Blank(s)	Blank(s)	Blank(s)	Blank(s)	36	4 or more regional lymph nodes removed	Non-primary surgical procedure to other regional sites	Surgery performed	Blank(s)	Blank(s)	Blank(s)	No radiation and/or cancer-directed surgery	None/Unknown	Yes	Blank(s)	Blank(s)	12	0	No	No	No
2993916	Chinese	Blank(s)	Married (including common law)	Female	2005	53 years	53	50-54 years	C56.9-Ovary	Undifferentiated; anaplastic; Grade IV	Right - origin of primary	Positive histology	8310/3: Clear cell adenocarcinoma, NOS	Ovary	Regional by direct extension only	Distant	RE	IC	T1c	N0	M0	Blank(s)	Blank(s)	Blank(s)	Blank(s)	Blank(s)	Blank(s)	Blank(s)	Blank(s)	Blank(s)	Blank(s)	Blank(s)	52	4 or more regional lymph nodes removed	None; diagnosed at autopsy	Surgery performed	Blank(s)	Blank(s)	Blank(s)	No radiation and/or cancer-directed surgery	None/Unknown	Yes	Blank(s)	Blank(s)	12	0	Blank(s)	Blank(s)	Blank(s)
3406935	Chinese	Blank(s)	Married (including common law)	Female	2005	46 years	46	45-49 years	C56.9-Ovary	Undifferentiated; anaplastic; Grade IV	Right - origin of primary	Positive histology	8460/3: Papillary serous cystadenocarcinoma	Ovary	Distant site(s)/node(s) involved	Distant	D	IIIC	T3c	N0	M0	Blank(s)	Blank(s)	Blank(s)	Blank(s)	Blank(s)	Blank(s)	Blank(s)	Blank(s)	Blank(s)	Blank(s)	Blank(s)	52	1 to 3 regional lymph nodes removed	None; diagnosed at autopsy	Surgery performed	Blank(s)	Blank(s)	Blank(s)	No radiation and/or cancer-directed surgery	None/Unknown	Yes	Blank(s)	Blank(s)	3	0	Blank(s)	Blank(s)	Blank(s)
3407648	Chinese	Blank(s)	Single (never married)	Female	2005	44 years	44	40-44 years	C56.9-Ovary	Poorly differentiated; Grade III	Bilateral, single primary	Positive histology	8441/3: Serous cystadenocarcinoma, NOS	Ovary	Distant site(s)/node(s) involved	Distant	D	IIIC	T3c	N1	M0	Blank(s)	Blank(s)	Blank(s)	Blank(s)	Blank(s)	Blank(s)	Blank(s)	Blank(s)	Blank(s)	Blank(s)	Blank(s)	57	Number of regional lymph nodes removed unknown	None; diagnosed at autopsy	Surgery performed	Blank(s)	Blank(s)	Blank(s)	No radiation and/or cancer-directed surgery	None/Unknown	Yes	Blank(s)	Blank(s)	30	6	Blank(s)	Blank(s)	Blank(s)
3408734	Chinese	Blank(s)	Married (including common law)	Female	2005	54 years	54	50-54 years	C56.9-Ovary	Moderately differentiated; Grade II	Left - origin of primary	Positive histology	8480/3: Mucinous adenocarcinoma	Ovary	Localized only	Localized	L	IA	T1a	N0	M0	Blank(s)	Blank(s)	Blank(s)	Blank(s)	Blank(s)	Blank(s)	Blank(s)	Blank(s)	Blank(s)	Blank(s)	Blank(s)	57	4 or more regional lymph nodes removed	None; diagnosed at autopsy	Surgery performed	Blank(s)	Blank(s)	Blank(s)	No radiation and/or cancer-directed surgery	None/Unknown	Yes	Blank(s)	Blank(s)	9	0	Blank(s)	Blank(s)	Blank(s)
3408956	Chinese	Blank(s)	Married (including common law)	Female	2005	49 years	49	45-49 years	C56.9-Ovary	Well differentiated; Grade I	Right - origin of primary	Positive histology	8380/3: Endometrioid carcinoma	Ovary	Localized only	Localized	L	IA	T1a	N0	M0	Blank(s)	Blank(s)	Blank(s)	Blank(s)	Blank(s)	Blank(s)	Blank(s)	Blank(s)	Blank(s)	Blank(s)	Blank(s)	52	4 or more regional lymph nodes removed	None; diagnosed at autopsy	Surgery performed	Blank(s)	Blank(s)	Blank(s)	No radiation and/or cancer-directed surgery	None/Unknown	No/Unknown	Blank(s)	Blank(s)	18	0	Blank(s)	Blank(s)	Blank(s)
3411967	Chinese	Blank(s)	Single (never married)	Female	2005	58 years	58	55-59 years	C56.9-Ovary	Unknown	Left - origin of primary	Positive histology	8310/3: Clear cell adenocarcinoma, NOS	Ovary	Regional by direct extension only	Localized	D	IC	T1c	N0	M0	Blank(s)	Blank(s)	Blank(s)	Blank(s)	Blank(s)	Blank(s)	Blank(s)	Blank(s)	Blank(s)	Blank(s)	Blank(s)	61	4 or more regional lymph nodes removed	None; diagnosed at autopsy	Surgery performed	Blank(s)	Blank(s)	Blank(s)	No radiation and/or cancer-directed surgery	None/Unknown	Yes	Blank(s)	Blank(s)	5	0	Blank(s)	Blank(s)	Blank(s)
3411993	Chinese	Blank(s)	Married (including common law)	Female	2005	51 years	51	50-54 years	C56.9-Ovary	Poorly differentiated; Grade III	Right - origin of primary	Positive histology	8380/3: Endometrioid carcinoma	Ovary	Distant site(s)/node(s) involved	Distant	D	IIIC	T3c	N1	M0	Blank(s)	Blank(s)	Blank(s)	Blank(s)	Blank(s)	Blank(s)	Blank(s)	Blank(s)	Blank(s)	Blank(s)	Blank(s)	52	4 or more regional lymph nodes removed	None; diagnosed at autopsy	Surgery performed	Blank(s)	Blank(s)	Blank(s)	Radiation after surgery	Beam radiation	Yes	Blank(s)	Blank(s)	4	1	Blank(s)	Blank(s)	Blank(s)
3413178	Chinese	Blank(s)	Single (never married)	Female	2005	49 years	49	45-49 years	C56.9-Ovary	Unknown	Left - origin of primary	Positive histology	8310/3: Clear cell adenocarcinoma, NOS	Ovary	Regional by direct extension only	Localized	L	IC	T1c	N0	M0	Blank(s)	Blank(s)	Blank(s)	Blank(s)	Blank(s)	Blank(s)	Blank(s)	Blank(s)	Blank(s)	Blank(s)	Blank(s)	57	4 or more regional lymph nodes removed	None; diagnosed at autopsy	Surgery performed	Blank(s)	Blank(s)	Blank(s)	No radiation and/or cancer-directed surgery	None/Unknown	No/Unknown	Blank(s)	Blank(s)	17	0	Blank(s)	Blank(s)	Blank(s)
3421556	Chinese	Blank(s)	Married (including common law)	Female	2005	85+ years	88	85+ years	C56.9-Ovary	Unknown	Paired site, but no information concerning laterality	Positive histology	8480/3: Mucinous adenocarcinoma	Ovary	Distant site(s)/node(s) involved	Distant	D	IV	T3NOS	N0	M1	Blank(s)	Blank(s)	Blank(s)	Blank(s)	Blank(s)	Blank(s)	Blank(s)	Blank(s)	Blank(s)	Blank(s)	Blank(s)	0	None	None; diagnosed at autopsy	Not recommended	Blank(s)	Blank(s)	Blank(s)	No radiation and/or cancer-directed surgery	None/Unknown	No/Unknown	Blank(s)	Blank(s)	0	98	Blank(s)	Blank(s)	Blank(s)
3426179	Chinese	Blank(s)	Married (including common law)	Female	2005	53 years	53	50-54 years	C56.9-Ovary	Moderately differentiated; Grade II	Left - origin of primary	Positive histology	8380/3: Endometrioid carcinoma	Ovary	Distant site(s)/node(s) involved	Distant	D	IIIC	T3c	N0	M0	Blank(s)	Blank(s)	Blank(s)	Blank(s)	Blank(s)	Blank(s)	Blank(s)	Blank(s)	Blank(s)	Blank(s)	Blank(s)	57	4 or more regional lymph nodes removed	None; diagnosed at autopsy	Surgery performed	Blank(s)	Blank(s)	Blank(s)	No radiation and/or cancer-directed surgery	None/Unknown	Yes	Blank(s)	Blank(s)	4	0	Blank(s)	Blank(s)	Blank(s)
3432160	Chinese	Blank(s)	Separated	Female	2006	60 years	60	60-64 years	C56.9-Ovary	Poorly differentiated; Grade III	Right - origin of primary	Positive histology	8460/3: Papillary serous cystadenocarcinoma	Ovary	Distant site(s)/node(s) involved	Distant	D	IIIC	T3b	N1	M0	Blank(s)	Blank(s)	Blank(s)	Blank(s)	Blank(s)	Blank(s)	Blank(s)	Blank(s)	Blank(s)	Blank(s)	Blank(s)	52	None	None; diagnosed at autopsy	Surgery performed	Blank(s)	Blank(s)	Blank(s)	No radiation and/or cancer-directed surgery	None/Unknown	Yes	Blank(s)	Blank(s)	0	98	Blank(s)	Blank(s)	Blank(s)
3433338	Chinese	Blank(s)	Single (never married)	Female	2005	53 years	53	50-54 years	C56.9-Ovary	Poorly differentiated; Grade III	Bilateral, single primary	Positive histology	8460/3: Papillary serous cystadenocarcinoma	Ovary	Distant site(s)/node(s) involved	Distant	D	IIIC	T3c	N1	M0	Blank(s)	Blank(s)	Blank(s)	Blank(s)	Blank(s)	Blank(s)	Blank(s)	Blank(s)	Blank(s)	Blank(s)	Blank(s)	61	1 to 3 regional lymph nodes removed	None; diagnosed at autopsy	Surgery performed	Blank(s)	Blank(s)	Blank(s)	No radiation and/or cancer-directed surgery	None/Unknown	Yes	Blank(s)	Blank(s)	1	1	Blank(s)	Blank(s)	Blank(s)
3435321	Chinese	Blank(s)	Married (including common law)	Female	2006	54 years	54	50-54 years	C56.9-Ovary	Moderately differentiated; Grade II	Left - origin of primary	Positive histology	8310/3: Clear cell adenocarcinoma, NOS	Ovary	Regional by direct extension only	Regional	D	IIB	T2b	N0	M0	Blank(s)	Blank(s)	Blank(s)	Blank(s)	Blank(s)	Blank(s)	Blank(s)	Blank(s)	Blank(s)	Blank(s)	Blank(s)	73	4 or more regional lymph nodes removed	None; diagnosed at autopsy	Surgery performed	Blank(s)	Blank(s)	Blank(s)	No radiation and/or cancer-directed surgery	None/Unknown	No/Unknown	Blank(s)	Blank(s)	9	0	Blank(s)	Blank(s)	Blank(s)
3436825	Chinese	Blank(s)	Widowed	Female	2006	67 years	67	65-69 years	C56.9-Ovary	Unknown	Right - origin of primary	Positive histology	8310/3: Clear cell adenocarcinoma, NOS	Ovary	Localized only	Localized	L	IA	T1a	N0	M0	Blank(s)	Blank(s)	Blank(s)	Blank(s)	Blank(s)	Blank(s)	Blank(s)	Blank(s)	Blank(s)	Blank(s)	Blank(s)	57	4 or more regional lymph nodes removed	None; diagnosed at autopsy	Surgery performed	Blank(s)	Blank(s)	Blank(s)	No radiation and/or cancer-directed surgery	None/Unknown	No/Unknown	Blank(s)	Blank(s)	8	0	Blank(s)	Blank(s)	Blank(s)
3438525	Chinese	Blank(s)	Widowed	Female	2006	61 years	61	60-64 years	C56.9-Ovary	Unknown	Bilateral, single primary	Positive histology	8441/3: Serous cystadenocarcinoma, NOS	Ovary	Distant site(s)/node(s) involved	Distant	D	IIIC	T3c	N0	M0	Blank(s)	Blank(s)	Blank(s)	Blank(s)	Blank(s)	Blank(s)	Blank(s)	Blank(s)	Blank(s)	Blank(s)	Blank(s)	61	None	None; diagnosed at autopsy	Surgery performed	Blank(s)	Blank(s)	Blank(s)	No radiation and/or cancer-directed surgery	None/Unknown	Yes	Blank(s)	Blank(s)	0	98	Blank(s)	Blank(s)	Blank(s)
3439670	Chinese	Blank(s)	Married (including common law)	Female	2005	43 years	43	40-44 years	C56.9-Ovary	Poorly differentiated; Grade III	Bilateral, single primary	Positive histology	8441/3: Serous cystadenocarcinoma, NOS	Ovary	Distant site(s)/node(s) involved	Distant	D	IIIC	T3NOS	N1	M0	Blank(s)	Blank(s)	Blank(s)	Blank(s)	Blank(s)	Blank(s)	Blank(s)	Blank(s)	Blank(s)	Blank(s)	Blank(s)	57	4 or more regional lymph nodes removed	None; diagnosed at autopsy	Surgery performed	Blank(s)	Blank(s)	Blank(s)	No radiation and/or cancer-directed surgery	None/Unknown	Yes	Blank(s)	Blank(s)	25	15	Blank(s)	Blank(s)	Blank(s)
3441571	Chinese	Blank(s)	Married (including common law)	Female	2006	51 years	51	50-54 years	C56.9-Ovary	Unknown	Left - origin of primary	Positive histology	8310/3: Clear cell adenocarcinoma, NOS	Ovary	Regional by direct extension only	Localized	L	IC	T1c	N0	M0	Blank(s)	Blank(s)	Blank(s)	Blank(s)	Blank(s)	Blank(s)	Blank(s)	Blank(s)	Blank(s)	Blank(s)	Blank(s)	52	4 or more regional lymph nodes removed	None; diagnosed at autopsy	Surgery performed	Blank(s)	Blank(s)	Blank(s)	No radiation and/or cancer-directed surgery	None/Unknown	No/Unknown	Blank(s)	Blank(s)	20	0	Blank(s)	Blank(s)	Blank(s)
3445018	Chinese	Blank(s)	Married (including common law)	Female	2006	64 years	64	60-64 years	C56.9-Ovary	Unknown	Left - origin of primary	Positive histology	8310/3: Clear cell adenocarcinoma, NOS	Ovary	Distant site(s)/node(s) involved	Distant	D	IIIA	T3a	N0	M0	Blank(s)	Blank(s)	Blank(s)	Blank(s)	Blank(s)	Blank(s)	Blank(s)	Blank(s)	Blank(s)	Blank(s)	Blank(s)	57	1 to 3 regional lymph nodes removed	None; diagnosed at autopsy	Surgery performed	Blank(s)	Blank(s)	Blank(s)	No radiation and/or cancer-directed surgery	None/Unknown	Yes	Blank(s)	Blank(s)	1	0	Blank(s)	Blank(s)	Blank(s)
3445691	Chinese	Blank(s)	Widowed	Female	2006	55 years	55	55-59 years	C56.9-Ovary	Poorly differentiated; Grade III	Bilateral, single primary	Positive histology	8441/3: Serous cystadenocarcinoma, NOS	Ovary	Distant site(s)/node(s) involved	Distant	D	IIIC	T3c	N1	M0	Blank(s)	Blank(s)	Blank(s)	Blank(s)	Blank(s)	Blank(s)	Blank(s)	Blank(s)	Blank(s)	Blank(s)	Blank(s)	72	1 to 3 regional lymph nodes removed	None; diagnosed at autopsy	Surgery performed	Blank(s)	Blank(s)	Blank(s)	No radiation and/or cancer-directed surgery	None/Unknown	Yes	Blank(s)	Blank(s)	3	1	Blank(s)	Blank(s)	Blank(s)
3449320	Chinese	Blank(s)	Married (including common law)	Female	2006	56 years	56	55-59 years	C56.9-Ovary	Poorly differentiated; Grade III	Left - origin of primary	Positive histology	8460/3: Papillary serous cystadenocarcinoma	Ovary	Distant site(s)/node(s) involved	Distant	D	IV	T3NOS	N0	M1	Blank(s)	Blank(s)	Blank(s)	Blank(s)	Blank(s)	Blank(s)	Blank(s)	Blank(s)	Blank(s)	Blank(s)	Blank(s)	60	4 or more regional lymph nodes removed	None; diagnosed at autopsy	Surgery performed	Blank(s)	Blank(s)	Blank(s)	No radiation and/or cancer-directed surgery	None/Unknown	Yes	Blank(s)	Blank(s)	11	0	Blank(s)	Blank(s)	Blank(s)
3454903	Chinese	Blank(s)	Married (including common law)	Female	2006	67 years	67	65-69 years	C56.9-Ovary	Poorly differentiated; Grade III	Left - origin of primary	Positive histology	8441/3: Serous cystadenocarcinoma, NOS	Ovary	Distant site(s)/node(s) involved	Distant	D	IIINOS	T3NOS	N0	M0	Blank(s)	Blank(s)	Blank(s)	Blank(s)	Blank(s)	Blank(s)	Blank(s)	Blank(s)	Blank(s)	Blank(s)	Blank(s)	57	4 or more regional lymph nodes removed	None; diagnosed at autopsy	Surgery performed	Blank(s)	Blank(s)	Blank(s)	No radiation and/or cancer-directed surgery	None/Unknown	Yes	Blank(s)	Blank(s)	31	0	Blank(s)	Blank(s)	Blank(s)
3455712	Chinese	Blank(s)	Single (never married)	Female	2006	68 years	68	65-69 years	C56.9-Ovary	Poorly differentiated; Grade III	Right - origin of primary	Positive histology	8441/3: Serous cystadenocarcinoma, NOS	Ovary	Distant site(s)/node(s) involved	Distant	D	IIINOS	T3NOS	NX	M0	Blank(s)	Blank(s)	Blank(s)	Blank(s)	Blank(s)	Blank(s)	Blank(s)	Blank(s)	Blank(s)	Blank(s)	Blank(s)	61	None	None; diagnosed at autopsy	Surgery performed	Blank(s)	Blank(s)	Blank(s)	No radiation and/or cancer-directed surgery	None/Unknown	Yes	Blank(s)	Blank(s)	0	98	Blank(s)	Blank(s)	Blank(s)
3456653	Chinese	Blank(s)	Married (including common law)	Female	2006	52 years	52	50-54 years	C56.9-Ovary	Undifferentiated; anaplastic; Grade IV	Bilateral, single primary	Positive histology	8441/3: Serous cystadenocarcinoma, NOS	Ovary	Distant site(s)/node(s) involved	Distant	D	IV	T3NOS	N0	M1	Blank(s)	Blank(s)	Blank(s)	Blank(s)	Blank(s)	Blank(s)	Blank(s)	Blank(s)	Blank(s)	Blank(s)	Blank(s)	61	1 to 3 regional lymph nodes removed	None; diagnosed at autopsy	Surgery performed	Blank(s)	Blank(s)	Blank(s)	No radiation and/or cancer-directed surgery	None/Unknown	Yes	Blank(s)	Blank(s)	1	0	Blank(s)	Blank(s)	Blank(s)
3457718	Chinese	Blank(s)	Divorced	Female	2006	55 years	55	55-59 years	C56.9-Ovary	Moderately differentiated; Grade II	Left - origin of primary	Positive histology	8380/3: Endometrioid carcinoma	Ovary	Regional by direct extension only	Regional	RE	IIB	T2b	N0	M0	Blank(s)	Blank(s)	Blank(s)	Blank(s)	Blank(s)	Blank(s)	Blank(s)	Blank(s)	Blank(s)	Blank(s)	Blank(s)	57	None	None; diagnosed at autopsy	Surgery performed	Blank(s)	Blank(s)	Blank(s)	No radiation and/or cancer-directed surgery	None/Unknown	Yes	Blank(s)	Blank(s)	0	98	Blank(s)	Blank(s)	Blank(s)
3459228	Chinese	Blank(s)	Divorced	Female	2006	43 years	43	40-44 years	C56.9-Ovary	Unknown	Left - origin of primary	Positive histology	8480/3: Mucinous adenocarcinoma	Ovary	Distant site(s)/node(s) involved	Distant	D	IIIC	T3NOS	N1	M0	Blank(s)	Blank(s)	Blank(s)	Blank(s)	Blank(s)	Blank(s)	Blank(s)	Blank(s)	Blank(s)	Blank(s)	Blank(s)	61	4 or more regional lymph nodes removed	None; diagnosed at autopsy	Surgery performed	Blank(s)	Blank(s)	Blank(s)	No radiation and/or cancer-directed surgery	None/Unknown	No/Unknown	Blank(s)	Blank(s)	11	11	Blank(s)	Blank(s)	Blank(s)
3471229	Chinese	Insured	Single (never married)	Female	2007	50 years	50	50-54 years	C56.9-Ovary	Undifferentiated; anaplastic; Grade IV	Right - origin of primary	Positive histology	8310/3: Clear cell adenocarcinoma, NOS	Ovary	Localized only	Localized	L	IA	T1a	N0	M0	Blank(s)	Blank(s)	Blank(s)	Blank(s)	Blank(s)	Blank(s)	Blank(s)	Blank(s)	Blank(s)	Blank(s)	Blank(s)	52	None	None; diagnosed at autopsy	Surgery performed	Blank(s)	Blank(s)	Blank(s)	No radiation and/or cancer-directed surgery	None/Unknown	No/Unknown	Blank(s)	Blank(s)	2	0	Blank(s)	Blank(s)	Blank(s)
3477905	Chinese	Insured	Widowed	Female	2007	81 years	81	80-84 years	C56.9-Ovary	Undifferentiated; anaplastic; Grade IV	Left - origin of primary	Positive histology	8460/3: Papillary serous cystadenocarcinoma	Ovary	Regional by direct extension only	Regional	RE	IIB	T2b	N0	M0	Blank(s)	Blank(s)	Blank(s)	Blank(s)	Blank(s)	Blank(s)	Blank(s)	Blank(s)	Blank(s)	Blank(s)	Blank(s)	57	1 to 3 regional lymph nodes removed	None; diagnosed at autopsy	Surgery performed	Blank(s)	Blank(s)	Blank(s)	Radiation after surgery	Beam radiation	Yes	Blank(s)	Blank(s)	1	0	Blank(s)	Blank(s)	Blank(s)
3480965	Chinese	Insured	Married (including common law)	Female	2007	55 years	55	55-59 years	C56.9-Ovary	Well differentiated; Grade I	Left - origin of primary	Positive histology	8380/3: Endometrioid carcinoma	Ovary	Regional by direct extension only	Regional	D	IIC	T2c	N0	M0	Blank(s)	Blank(s)	Blank(s)	Blank(s)	Blank(s)	Blank(s)	Blank(s)	Blank(s)	Blank(s)	Blank(s)	Blank(s)	60	4 or more regional lymph nodes removed	None; diagnosed at autopsy	Surgery performed	Blank(s)	Blank(s)	Blank(s)	Radiation after surgery	Beam radiation	Yes	Blank(s)	Blank(s)	6	0	Blank(s)	Blank(s)	Blank(s)
3485674	Chinese	Any Medicaid	Single (never married)	Female	2007	79 years	79	75-79 years	C56.9-Ovary	Unknown	Right - origin of primary	Positive histology	8480/3: Mucinous adenocarcinoma	Ovary	Distant site(s)/node(s) involved	Distant	D	IIINOS	T3NOS	N0	M0	Blank(s)	Blank(s)	Blank(s)	Blank(s)	Blank(s)	Blank(s)	Blank(s)	Blank(s)	Blank(s)	Blank(s)	Blank(s)	50	None	None; diagnosed at autopsy	Surgery performed	Blank(s)	Blank(s)	Blank(s)	No radiation and/or cancer-directed surgery	None/Unknown	Yes	Blank(s)	Blank(s)	0	98	Blank(s)	Blank(s)	Blank(s)
3485683	Chinese	Insured	Widowed	Female	2007	85+ years	85	85+ years	C56.9-Ovary	Poorly differentiated; Grade III	Bilateral, single primary	Positive histology	8460/3: Papillary serous cystadenocarcinoma	Ovary	Distant site(s)/node(s) involved	Distant	D	IV	T2b	N1	M1	Blank(s)	Blank(s)	Blank(s)	Blank(s)	Blank(s)	Blank(s)	Blank(s)	Blank(s)	Blank(s)	Blank(s)	Blank(s)	56	None	None; diagnosed at autopsy	Surgery performed	Blank(s)	Blank(s)	Blank(s)	No radiation and/or cancer-directed surgery	None/Unknown	Yes	Blank(s)	Blank(s)	0	98	Blank(s)	Blank(s)	Blank(s)
3487547	Chinese	Insured	Married (including common law)	Female	2007	72 years	72	70-74 years	C56.9-Ovary	Undifferentiated; anaplastic; Grade IV	Left - origin of primary	Positive histology	8310/3: Clear cell adenocarcinoma, NOS	Ovary	Regional by direct extension only	Regional	RE	IIB	T2b	N0	M0	Blank(s)	Blank(s)	Blank(s)	Blank(s)	Blank(s)	Blank(s)	Blank(s)	Blank(s)	Blank(s)	Blank(s)	Blank(s)	57	1 to 3 regional lymph nodes removed	None; diagnosed at autopsy	Surgery performed	Blank(s)	Blank(s)	Blank(s)	No radiation and/or cancer-directed surgery	None/Unknown	Yes	Blank(s)	Blank(s)	1	0	Blank(s)	Blank(s)	Blank(s)
3487767	Chinese	Insured	Married (including common law)	Female	2007	44 years	44	40-44 years	C56.9-Ovary	Poorly differentiated; Grade III	Left - origin of primary	Positive histology	8480/3: Mucinous adenocarcinoma	Ovary	Regional by direct extension only	Distant	RE	IC	T1c	N0	M0	Blank(s)	Blank(s)	Blank(s)	Blank(s)	Blank(s)	Blank(s)	Blank(s)	Blank(s)	Blank(s)	Blank(s)	Blank(s)	57	4 or more regional lymph nodes removed	None; diagnosed at autopsy	Surgery performed	Blank(s)	Blank(s)	Blank(s)	No radiation and/or cancer-directed surgery	None/Unknown	Yes	Blank(s)	Blank(s)	8	0	Blank(s)	Blank(s)	Blank(s)
3488978	Chinese	Insured	Married (including common law)	Female	2007	58 years	58	55-59 years	C56.9-Ovary	Poorly differentiated; Grade III	Bilateral, single primary	Positive histology	8441/3: Serous cystadenocarcinoma, NOS	Ovary	Distant site(s)/node(s) involved	Distant	D	IIIC	T3c	N1	M0	Blank(s)	Blank(s)	Blank(s)	Blank(s)	Blank(s)	Blank(s)	Blank(s)	Blank(s)	Blank(s)	Blank(s)	Blank(s)	57	1 to 3 regional lymph nodes removed	None; diagnosed at autopsy	Surgery performed	Blank(s)	Blank(s)	Blank(s)	Radiation after surgery	Beam radiation	Yes	Blank(s)	Blank(s)	3	1	Blank(s)	Blank(s)	Blank(s)
3494862	Chinese	Any Medicaid	Divorced	Female	2007	55 years	55	55-59 years	C56.9-Ovary	Poorly differentiated; Grade III	Left - origin of primary	Positive histology	8441/3: Serous cystadenocarcinoma, NOS	Ovary	Distant site(s)/node(s) involved	Distant	D	IV	T3c	N1	M1	Blank(s)	Blank(s)	Blank(s)	Blank(s)	Blank(s)	Blank(s)	Blank(s)	Blank(s)	Blank(s)	Blank(s)	Blank(s)	57	4 or more regional lymph nodes removed	None; diagnosed at autopsy	Surgery performed	Blank(s)	Blank(s)	Blank(s)	No radiation and/or cancer-directed surgery	None/Unknown	Yes	Blank(s)	Blank(s)	15	15	Blank(s)	Blank(s)	Blank(s)
3497644	Chinese	Insured	Married (including common law)	Female	2007	68 years	68	65-69 years	C56.9-Ovary	Poorly differentiated; Grade III	Bilateral, single primary	Positive histology	8441/3: Serous cystadenocarcinoma, NOS	Ovary	Distant site(s)/node(s) involved	Distant	D	IIIC	T3NOS	N1	M0	Blank(s)	Blank(s)	Blank(s)	Blank(s)	Blank(s)	Blank(s)	Blank(s)	Blank(s)	Blank(s)	Blank(s)	Blank(s)	72	4 or more regional lymph nodes removed	None; diagnosed at autopsy	Surgery performed	Blank(s)	Blank(s)	Blank(s)	No radiation and/or cancer-directed surgery	None/Unknown	No/Unknown	Blank(s)	Blank(s)	18	1	Blank(s)	Blank(s)	Blank(s)
3499321	Chinese	Insured	Married (including common law)	Female	2008	57 years	57	55-59 years	C56.9-Ovary	Poorly differentiated; Grade III	Right - origin of primary	Positive histology	8310/3: Clear cell adenocarcinoma, NOS	Ovary	Localized only	Localized	L	IA	T1a	N0	M0	Blank(s)	Blank(s)	Blank(s)	Blank(s)	Blank(s)	Blank(s)	Blank(s)	Blank(s)	Blank(s)	Blank(s)	Blank(s)	37	None	None; diagnosed at autopsy	Surgery performed	Blank(s)	Blank(s)	Blank(s)	No radiation and/or cancer-directed surgery	None/Unknown	Yes	Blank(s)	Blank(s)	0	98	Blank(s)	Blank(s)	Blank(s)
3503121	Chinese	Insured	Single (never married)	Female	2008	58 years	58	55-59 years	C56.9-Ovary	Unknown	Bilateral, single primary	Positive histology	8380/3: Endometrioid carcinoma	Ovary	Distant site(s)/node(s) involved	Distant	D	IV	T2c	N0	M1	Blank(s)	Blank(s)	Blank(s)	Blank(s)	Blank(s)	Blank(s)	Blank(s)	Blank(s)	Blank(s)	Blank(s)	Blank(s)	60	4 or more regional lymph nodes removed	None; diagnosed at autopsy	Surgery performed	Blank(s)	Blank(s)	Blank(s)	No radiation and/or cancer-directed surgery	None/Unknown	Yes	Blank(s)	Blank(s)	12	0	Blank(s)	Blank(s)	Blank(s)
3503438	Chinese	Insured	Single (never married)	Female	2007	54 years	54	50-54 years	C56.9-Ovary	Unknown	Bilateral, single primary	Positive histology	8460/3: Papillary serous cystadenocarcinoma	Ovary	Distant site(s)/node(s) involved	Distant	D	IIIC	T3c	N0	M0	Blank(s)	Blank(s)	Blank(s)	Blank(s)	Blank(s)	Blank(s)	Blank(s)	Blank(s)	Blank(s)	Blank(s)	Blank(s)	61	None	None; diagnosed at autopsy	Surgery performed	Blank(s)	Blank(s)	Blank(s)	No radiation and/or cancer-directed surgery	None/Unknown	Yes	Blank(s)	Blank(s)	0	98	Blank(s)	Blank(s)	Blank(s)
3512408	Chinese	Insured/No specifics	Single (never married)	Female	2008	85+ years	97	85+ years	C56.9-Ovary	Unknown	Bilateral, single primary	Positive histology	8460/3: Papillary serous cystadenocarcinoma	Ovary	Distant site(s)/node(s) involved	Distant	D	IV	T2NOS	N1	M1	Blank(s)	Blank(s)	Blank(s)	Blank(s)	Blank(s)	Blank(s)	Blank(s)	Blank(s)	Blank(s)	Blank(s)	Blank(s)	0	Biopsy or aspiration of regional lymph node, NOS	None; diagnosed at autopsy	Not recommended	Blank(s)	Blank(s)	Blank(s)	No radiation and/or cancer-directed surgery	None/Unknown	No/Unknown	Blank(s)	Blank(s)	1	1	Blank(s)	Blank(s)	Blank(s)
3513648	Chinese	Insured	Married (including common law)	Female	2008	32 years	32	30-34 years	C56.9-Ovary	Unknown	Right - origin of primary	Positive histology	8310/3: Clear cell adenocarcinoma, NOS	Ovary	Localized only	Localized	L	IA	T1a	N0	M0	Blank(s)	Blank(s)	Blank(s)	Blank(s)	Blank(s)	Blank(s)	Blank(s)	Blank(s)	Blank(s)	Blank(s)	Blank(s)	36	None	None; diagnosed at autopsy	Surgery performed	Blank(s)	Blank(s)	Blank(s)	No radiation and/or cancer-directed surgery	None/Unknown	No/Unknown	Blank(s)	Blank(s)	0	98	Blank(s)	Blank(s)	Blank(s)
3516549	Chinese	Insured	Widowed	Female	2008	69 years	69	65-69 years	C56.9-Ovary	Unknown	Right - origin of primary	Positive histology	8480/3: Mucinous adenocarcinoma	Ovary	Distant site(s)/node(s) involved	Distant	D	IV	T2c	N0	M1	Blank(s)	Blank(s)	Blank(s)	Blank(s)	Blank(s)	Blank(s)	Blank(s)	Blank(s)	Blank(s)	Blank(s)	Blank(s)	0	None	Non-primary surgical procedure to other regional sites	Not recommended	Blank(s)	Blank(s)	Blank(s)	No radiation and/or cancer-directed surgery	None/Unknown	Yes	Blank(s)	Blank(s)	0	98	Blank(s)	Blank(s)	Blank(s)
3516804	Chinese	Insured	Divorced	Female	2008	61 years	61	60-64 years	C56.9-Ovary	Well differentiated; Grade I	Right - origin of primary	Positive histology	8380/3: Endometrioid carcinoma	Ovary	Distant site(s)/node(s) involved	Distant	D	IIIA	T3a	N0	M0	Blank(s)	Blank(s)	Blank(s)	Blank(s)	Blank(s)	Blank(s)	Blank(s)	Blank(s)	Blank(s)	Blank(s)	Blank(s)	57	4 or more regional lymph nodes removed	None; diagnosed at autopsy	Surgery performed	Blank(s)	Blank(s)	Blank(s)	No radiation and/or cancer-directed surgery	None/Unknown	Yes	Blank(s)	Blank(s)	6	0	Blank(s)	Blank(s)	Blank(s)
3523212	Chinese	Insured/No specifics	Married (including common law)	Female	2008	63 years	63	60-64 years	C56.9-Ovary	Poorly differentiated; Grade III	Right - origin of primary	Positive histology	8380/3: Endometrioid carcinoma	Ovary	Distant site(s)/node(s) involved	Distant	D	IIIC	T3NOS	N1	M0	Blank(s)	Blank(s)	Blank(s)	Blank(s)	Blank(s)	Blank(s)	Blank(s)	Blank(s)	Blank(s)	Blank(s)	Blank(s)	61	4 or more regional lymph nodes removed	None; diagnosed at autopsy	Surgery performed	Blank(s)	Blank(s)	Blank(s)	No radiation and/or cancer-directed surgery	None/Unknown	Yes	Blank(s)	Blank(s)	73	28	Blank(s)	Blank(s)	Blank(s)
3523375	Chinese	Insured	Married (including common law)	Female	2008	52 years	52	50-54 years	C56.9-Ovary	Unknown	Left - origin of primary	Positive histology	8460/3: Papillary serous cystadenocarcinoma	Ovary	Distant site(s)/node(s) involved	Distant	D	IIINOS	T3NOS	N0	M0	Blank(s)	Blank(s)	Blank(s)	Blank(s)	Blank(s)	Blank(s)	Blank(s)	Blank(s)	Blank(s)	Blank(s)	Blank(s)	57	4 or more regional lymph nodes removed	None; diagnosed at autopsy	Surgery performed	Blank(s)	Blank(s)	Blank(s)	No radiation and/or cancer-directed surgery	None/Unknown	Yes	Blank(s)	Blank(s)	19	0	Blank(s)	Blank(s)	Blank(s)
3523527	Chinese	Insured	Married (including common law)	Female	2008	45 years	45	45-49 years	C56.9-Ovary	Undifferentiated; anaplastic; Grade IV	Bilateral, single primary	Positive histology	8441/3: Serous cystadenocarcinoma, NOS	Ovary	Distant site(s)/node(s) involved	Distant	D	IIIC	T3NOS	N1	M0	Blank(s)	Blank(s)	Blank(s)	Blank(s)	Blank(s)	Blank(s)	Blank(s)	Blank(s)	Blank(s)	Blank(s)	Blank(s)	60	4 or more regional lymph nodes removed	None; diagnosed at autopsy	Surgery performed	Blank(s)	Blank(s)	Blank(s)	No radiation and/or cancer-directed surgery	None/Unknown	Yes	Blank(s)	Blank(s)	15	10	Blank(s)	Blank(s)	Blank(s)
3525404	Chinese	Insured	Married (including common law)	Female	2008	41 years	41	40-44 years	C56.9-Ovary	Unknown	Bilateral, single primary	Positive histology	8310/3: Clear cell adenocarcinoma, NOS	Ovary	Distant site(s)/node(s) involved	Distant	D	IIIA	T3a	N0	M0	Blank(s)	Blank(s)	Blank(s)	Blank(s)	Blank(s)	Blank(s)	Blank(s)	Blank(s)	Blank(s)	Blank(s)	Blank(s)	52	4 or more regional lymph nodes removed	None; diagnosed at autopsy	Surgery performed	Blank(s)	Blank(s)	Blank(s)	No radiation and/or cancer-directed surgery	None/Unknown	Yes	Blank(s)	Blank(s)	16	0	Blank(s)	Blank(s)	Blank(s)
3529083	Chinese	Insured	Married (including common law)	Female	2008	51 years	51	50-54 years	C56.9-Ovary	Undifferentiated; anaplastic; Grade IV	Bilateral, single primary	Positive histology	8460/3: Papillary serous cystadenocarcinoma	Ovary	Distant site(s)/node(s) involved	Distant	D	IIIC	T3c	N1	M0	Blank(s)	Blank(s)	Blank(s)	Blank(s)	Blank(s)	Blank(s)	Blank(s)	Blank(s)	Blank(s)	Blank(s)	Blank(s)	60	None	None; diagnosed at autopsy	Surgery performed	Blank(s)	Blank(s)	Blank(s)	No radiation and/or cancer-directed surgery	None/Unknown	Yes	Blank(s)	Blank(s)	0	98	Blank(s)	Blank(s)	Blank(s)
3529088	Chinese	Insured	Married (including common law)	Female	2008	59 years	59	55-59 years	C56.9-Ovary	Moderately differentiated; Grade II	Left - origin of primary	Positive histology	8380/3: Endometrioid carcinoma	Ovary	Distant site(s)/node(s) involved	Distant	D	IIIA	T3a	N0	M0	Blank(s)	Blank(s)	Blank(s)	Blank(s)	Blank(s)	Blank(s)	Blank(s)	Blank(s)	Blank(s)	Blank(s)	Blank(s)	57	None	None; diagnosed at autopsy	Surgery performed	Blank(s)	Blank(s)	Blank(s)	Radiation after surgery	Beam radiation	Yes	Blank(s)	Blank(s)	0	98	Blank(s)	Blank(s)	Blank(s)
3534809	Chinese	Insured	Married (including common law)	Female	2008	43 years	43	40-44 years	C56.9-Ovary	Poorly differentiated; Grade III	Left - origin of primary	Positive histology	8460/3: Papillary serous cystadenocarcinoma	Ovary	Regional by direct extension only	Regional	RE	IINOS	T2NOS	N0	M0	Blank(s)	Blank(s)	Blank(s)	Blank(s)	Blank(s)	Blank(s)	Blank(s)	Blank(s)	Blank(s)	Blank(s)	Blank(s)	52	1 to 3 regional lymph nodes removed	None; diagnosed at autopsy	Surgery performed	Blank(s)	Blank(s)	Blank(s)	No radiation and/or cancer-directed surgery	None/Unknown	Yes	Blank(s)	Blank(s)	2	0	Blank(s)	Blank(s)	Blank(s)
3535705	Chinese	Insured	Married (including common law)	Female	2009	53 years	53	50-54 years	C56.9-Ovary	Well differentiated; Grade I	Left - origin of primary	Positive histology	8480/3: Mucinous adenocarcinoma	Ovary	Regional by direct extension only	Regional	RE	IIB	T2b	N0	M0	Blank(s)	Blank(s)	Blank(s)	Blank(s)	Blank(s)	Blank(s)	Blank(s)	Blank(s)	Blank(s)	Blank(s)	Blank(s)	57	None	None; diagnosed at autopsy	Surgery performed	Blank(s)	Blank(s)	Blank(s)	No radiation and/or cancer-directed surgery	None/Unknown	No/Unknown	Blank(s)	Blank(s)	0	98	Blank(s)	Blank(s)	Blank(s)
3538792	Chinese	Insured	Married (including common law)	Female	2008	30 years	30	30-34 years	C56.9-Ovary	Well differentiated; Grade I	Left - origin of primary	Positive histology	8480/3: Mucinous adenocarcinoma	Ovary	Localized only	Localized	L	IA	T1a	N0	M0	Blank(s)	Blank(s)	Blank(s)	Blank(s)	Blank(s)	Blank(s)	Blank(s)	Blank(s)	Blank(s)	Blank(s)	Blank(s)	56	4 or more regional lymph nodes removed	None; diagnosed at autopsy	Surgery performed	Blank(s)	Blank(s)	Blank(s)	No radiation and/or cancer-directed surgery	None/Unknown	Yes	Blank(s)	Blank(s)	6	0	Blank(s)	Blank(s)	Blank(s)
3539453	Chinese	Uninsured	Single (never married)	Female	2009	30 years	30	30-34 years	C56.9-Ovary	Unknown	Bilateral, single primary	Positive histology	8461/3: Serous surface papillary carcinoma	Ovary	Distant site(s)/node(s) involved	Distant	D	IIIC	T3c	N1	M0	Blank(s)	Blank(s)	Blank(s)	Blank(s)	Blank(s)	Blank(s)	Blank(s)	Blank(s)	Blank(s)	Blank(s)	Blank(s)	52	4 or more regional lymph nodes removed	None; diagnosed at autopsy	Surgery performed	Blank(s)	Blank(s)	Blank(s)	No radiation and/or cancer-directed surgery	None/Unknown	Yes	Blank(s)	Blank(s)	20	6	Blank(s)	Blank(s)	Blank(s)
3539498	Chinese	Any Medicaid	Single (never married)	Female	2008	45 years	45	45-49 years	C56.9-Ovary	Moderately differentiated; Grade II	Left - origin of primary	Positive histology	8380/3: Endometrioid carcinoma	Ovary	Regional by direct extension only	Localized	L	IC	T1c	N0	M0	Blank(s)	Blank(s)	Blank(s)	Blank(s)	Blank(s)	Blank(s)	Blank(s)	Blank(s)	Blank(s)	Blank(s)	Blank(s)	52	4 or more regional lymph nodes removed	None; diagnosed at autopsy	Surgery performed	Blank(s)	Blank(s)	Blank(s)	No radiation and/or cancer-directed surgery	None/Unknown	Yes	Blank(s)	Blank(s)	32	0	Blank(s)	Blank(s)	Blank(s)
3540243	Chinese	Insured	Married (including common law)	Female	2007	70 years	70	70-74 years	C56.9-Ovary	Unknown	Paired site, but no information concerning laterality	Positive histology	8460/3: Papillary serous cystadenocarcinoma	Ovary	Distant site(s)/node(s) involved	Distant	D	IIINOS	T3c	NX	M0	Blank(s)	Blank(s)	Blank(s)	Blank(s)	Blank(s)	Blank(s)	Blank(s)	Blank(s)	Blank(s)	Blank(s)	Blank(s)	60	Unknown or not applicable	Unknown; death certificate only	Surgery performed	Blank(s)	Blank(s)	Blank(s)	No radiation and/or cancer-directed surgery	None/Unknown	Yes	Blank(s)	Blank(s)	99	99	Blank(s)	Blank(s)	Blank(s)
3540670	Chinese	Insured	Married (including common law)	Female	2009	52 years	52	50-54 years	C56.9-Ovary	Well differentiated; Grade I	Right - origin of primary	Positive histology	8480/3: Mucinous adenocarcinoma	Ovary	Regional by direct extension only	Regional	RE	IIB	T2b	N0	M0	Blank(s)	Blank(s)	Blank(s)	Blank(s)	Blank(s)	Blank(s)	Blank(s)	Blank(s)	Blank(s)	Blank(s)	Blank(s)	57	1 to 3 regional lymph nodes removed	None; diagnosed at autopsy	Surgery performed	Blank(s)	Blank(s)	Blank(s)	Radiation after surgery	Beam radiation	Yes	Blank(s)	Blank(s)	3	0	Blank(s)	Blank(s)	Blank(s)
3545888	Chinese	Insured	Married (including common law)	Female	2009	43 years	43	40-44 years	C56.9-Ovary	Well differentiated; Grade I	Bilateral, single primary	Positive histology	8380/3: Endometrioid carcinoma	Ovary	Regional by direct extension only	Distant	RE	IIC	T2c	N0	M0	Blank(s)	Blank(s)	Blank(s)	Blank(s)	Blank(s)	Blank(s)	Blank(s)	Blank(s)	Blank(s)	Blank(s)	Blank(s)	57	4 or more regional lymph nodes removed	None; diagnosed at autopsy	Surgery performed	Blank(s)	Blank(s)	Blank(s)	Radiation after surgery	Beam radiation	Yes	Blank(s)	Blank(s)	10	0	Blank(s)	Blank(s)	Blank(s)
3553119	Chinese	Any Medicaid	Single (never married)	Female	2009	62 years	62	60-64 years	C56.9-Ovary	Unknown	Left - origin of primary	Positive histology	8470/3: Mucinous cystadenocarcinoma, NOS	Ovary	Regional by direct extension only	Regional	RE	IIA	T2a	N0	M0	Blank(s)	Blank(s)	Blank(s)	Blank(s)	Blank(s)	Blank(s)	Blank(s)	Blank(s)	Blank(s)	Blank(s)	Blank(s)	51	4 or more regional lymph nodes removed	Non-primary surgical procedure to other regional sites	Surgery performed	Blank(s)	Blank(s)	Blank(s)	No radiation and/or cancer-directed surgery	None/Unknown	No/Unknown	Blank(s)	Blank(s)	32	0	Blank(s)	Blank(s)	Blank(s)
3554215	Chinese	Insured	Married (including common law)	Female	2009	56 years	56	55-59 years	C56.9-Ovary	Poorly differentiated; Grade III	Left - origin of primary	Positive histology	8310/3: Clear cell adenocarcinoma, NOS	Ovary	Localized only	Localized	L	IA	T1a	N0	M0	Blank(s)	Blank(s)	Blank(s)	Blank(s)	Blank(s)	Blank(s)	Blank(s)	Blank(s)	Blank(s)	Blank(s)	Blank(s)	57	4 or more regional lymph nodes removed	None; diagnosed at autopsy	Surgery performed	Blank(s)	Blank(s)	Blank(s)	No radiation and/or cancer-directed surgery	None/Unknown	Yes	Blank(s)	Blank(s)	31	0	Blank(s)	Blank(s)	Blank(s)
3557165	Chinese	Insured	Single (never married)	Female	2009	58 years	58	55-59 years	C56.9-Ovary	Unknown	Paired site, but no information concerning laterality	Positive histology	8461/3: Serous surface papillary carcinoma	Ovary	Distant site(s)/node(s) involved	Distant	D	IV	TX	N0	M1	Blank(s)	Blank(s)	Blank(s)	Blank(s)	Blank(s)	Blank(s)	Blank(s)	Blank(s)	Blank(s)	Blank(s)	Blank(s)	0	None	None; diagnosed at autopsy	Not recommended	Blank(s)	Blank(s)	Blank(s)	No radiation and/or cancer-directed surgery	None/Unknown	Yes	Blank(s)	Blank(s)	0	98	Blank(s)	Blank(s)	Blank(s)
3558737	Chinese	Insured	Single (never married)	Female	2009	56 years	56	55-59 years	C56.9-Ovary	Well differentiated; Grade I	Left - origin of primary	Positive histology	8380/3: Endometrioid carcinoma	Ovary	Localized only	Localized	L	IA	T1a	N0	M0	Blank(s)	Blank(s)	Blank(s)	Blank(s)	Blank(s)	Blank(s)	Blank(s)	Blank(s)	Blank(s)	Blank(s)	Blank(s)	52	4 or more regional lymph nodes removed	None; diagnosed at autopsy	Surgery performed	Blank(s)	Blank(s)	Blank(s)	No radiation and/or cancer-directed surgery	None/Unknown	No/Unknown	Blank(s)	Blank(s)	12	0	Blank(s)	Blank(s)	Blank(s)
3562127	Chinese	Insured	Married (including common law)	Female	2009	44 years	44	40-44 years	C56.9-Ovary	Moderately differentiated; Grade II	Left - origin of primary	Positive histology	8380/3: Endometrioid carcinoma	Ovary	Regional by direct extension only	Regional	RE	IIB	T2b	N0	M0	Blank(s)	Blank(s)	Blank(s)	Blank(s)	Blank(s)	Blank(s)	Blank(s)	Blank(s)	Blank(s)	Blank(s)	Blank(s)	57	1 to 3 regional lymph nodes removed	None; diagnosed at autopsy	Surgery performed	Blank(s)	Blank(s)	Blank(s)	No radiation and/or cancer-directed surgery	None/Unknown	No/Unknown	Blank(s)	Blank(s)	2	0	Blank(s)	Blank(s)	Blank(s)
3966761	Chinese	Insured	Single (never married)	Female	2009	31 years	31	30-34 years	C56.9-Ovary	Unknown	Bilateral, single primary	Positive histology	8310/3: Clear cell adenocarcinoma, NOS	Ovary	Distant site(s)/node(s) involved	Distant	D	IIIC	T3c	N1	M0	Blank(s)	Blank(s)	Blank(s)	Blank(s)	Blank(s)	Blank(s)	Blank(s)	Blank(s)	Blank(s)	Blank(s)	Blank(s)	61	4 or more regional lymph nodes removed	None; diagnosed at autopsy	Surgery performed	Blank(s)	Blank(s)	Blank(s)	No radiation and/or cancer-directed surgery	None/Unknown	No/Unknown	Blank(s)	Blank(s)	50	45	Blank(s)	Blank(s)	Blank(s)
3966944	Chinese	Any Medicaid	Divorced	Female	2009	59 years	59	55-59 years	C56.9-Ovary	Unknown	Bilateral, single primary	Positive histology	8460/3: Papillary serous cystadenocarcinoma	Ovary	Distant site(s)/node(s) involved	Distant	D	IIIC	T3c	N0	M0	Blank(s)	Blank(s)	Blank(s)	Blank(s)	Blank(s)	Blank(s)	Blank(s)	Blank(s)	Blank(s)	Blank(s)	Blank(s)	57	None	None; diagnosed at autopsy	Surgery performed	Blank(s)	Blank(s)	Blank(s)	No radiation and/or cancer-directed surgery	None/Unknown	Yes	Blank(s)	Blank(s)	0	98	Blank(s)	Blank(s)	Blank(s)
3971803	Chinese	Insured	Married (including common law)	Female	2009	59 years	59	55-59 years	C56.9-Ovary	Poorly differentiated; Grade III	Right - origin of primary	Positive histology	8441/3: Serous cystadenocarcinoma, NOS	Ovary	Regional by both direct extension and lymph node involvement	Regional	D	IIIC	T2c	N1	M0	Blank(s)	Blank(s)	Blank(s)	Blank(s)	Blank(s)	Blank(s)	Blank(s)	Blank(s)	Blank(s)	Blank(s)	Blank(s)	60	4 or more regional lymph nodes removed	Non-primary surgical procedure to other regional sites	Surgery performed	Blank(s)	Blank(s)	Blank(s)	No radiation and/or cancer-directed surgery	None/Unknown	Yes	Blank(s)	Blank(s)	5	1	Blank(s)	Blank(s)	Blank(s)
3975462	Chinese	Insured	Single (never married)	Female	2009	51 years	51	50-54 years	C56.9-Ovary	Well differentiated; Grade I	Bilateral, single primary	Positive histology	8380/3: Endometrioid carcinoma	Ovary	Localized only	Localized	L	IB	T1b	N0	M0	Blank(s)	Blank(s)	Blank(s)	Blank(s)	Blank(s)	Blank(s)	Blank(s)	Blank(s)	Blank(s)	Blank(s)	Blank(s)	57	1 to 3 regional lymph nodes removed	None; diagnosed at autopsy	Surgery performed	Blank(s)	Blank(s)	Blank(s)	No radiation and/or cancer-directed surgery	None/Unknown	No/Unknown	Blank(s)	Blank(s)	1	0	Blank(s)	Blank(s)	Blank(s)
3975808	Chinese	Any Medicaid	Married (including common law)	Female	2009	57 years	57	55-59 years	C56.9-Ovary	Moderately differentiated; Grade II	Bilateral, single primary	Positive histology	8380/3: Endometrioid carcinoma	Ovary	Localized only	Localized	L	IB	T1b	N0	M0	Blank(s)	Blank(s)	Blank(s)	Blank(s)	Blank(s)	Blank(s)	Blank(s)	Blank(s)	Blank(s)	Blank(s)	Blank(s)	51	1 to 3 regional lymph nodes removed	None; diagnosed at autopsy	Surgery performed	Blank(s)	Blank(s)	Blank(s)	No radiation and/or cancer-directed surgery	None/Unknown	Yes	Blank(s)	Blank(s)	2	0	Blank(s)	Blank(s)	Blank(s)
3984335	Chinese	Any Medicaid	Married (including common law)	Female	2010	85+ years	88	85+ years	C56.9-Ovary	Poorly differentiated; Grade III	Paired site, but no information concerning laterality	Positive histology	8441/3: Serous cystadenocarcinoma, NOS	Ovary	Regional by direct extension only	Regional	D	IIB	T2b	N0	M0	IIB	T2b	N0	M0	Blank(s)	Blank(s)	Blank(s)	Blank(s)	Blank(s)	Blank(s)	Blank(s)	0	None	None; diagnosed at autopsy	Not recommended	Blank(s)	Blank(s)	Blank(s)	No radiation and/or cancer-directed surgery	None/Unknown	Yes	Blank(s)	Blank(s)	0	98	No	No	No
3987950	Chinese	Insured	Married (including common law)	Female	2010	45 years	45	45-49 years	C56.9-Ovary	Well differentiated; Grade I	Left - origin of primary	Positive histology	8380/3: Endometrioid carcinoma	Ovary	Localized only	Localized	L	IA	T1a	N0	M0	IA	T1a	N0	M0	Blank(s)	Blank(s)	Blank(s)	Blank(s)	Blank(s)	Blank(s)	Blank(s)	57	4 or more regional lymph nodes removed	None; diagnosed at autopsy	Surgery performed	Blank(s)	Blank(s)	Blank(s)	No radiation and/or cancer-directed surgery	None/Unknown	No/Unknown	Blank(s)	Blank(s)	42	0	No	No	No
3988243	Chinese	Insured	Widowed	Female	2010	72 years	72	70-74 years	C56.9-Ovary	Poorly differentiated; Grade III	Left - origin of primary	Positive histology	8441/3: Serous cystadenocarcinoma, NOS	Ovary	Distant site(s)/node(s) involved	Distant	D	IIINOS	T3c	NX	M0	IIIC	T3c	NX	M0	Blank(s)	Blank(s)	Blank(s)	Blank(s)	Blank(s)	Blank(s)	Blank(s)	61	None	None; diagnosed at autopsy	Surgery performed	Blank(s)	Blank(s)	Blank(s)	No radiation and/or cancer-directed surgery	None/Unknown	Yes	Blank(s)	Blank(s)	0	98	No	No	No
3988703	Chinese	Insured	Single (never married)	Female	2010	54 years	54	50-54 years	C56.9-Ovary	Undifferentiated; anaplastic; Grade IV	Bilateral, single primary	Positive histology	8460/3: Papillary serous cystadenocarcinoma	Ovary	Distant site(s)/node(s) involved	Distant	D	IV	T3c	NX	M1	IV	T3c	NX	M1	Blank(s)	Blank(s)	Blank(s)	Blank(s)	Blank(s)	Blank(s)	Blank(s)	60	None	None; diagnosed at autopsy	Surgery performed	Blank(s)	Blank(s)	Blank(s)	No radiation and/or cancer-directed surgery	None/Unknown	Yes	Blank(s)	Blank(s)	0	98	No	No	No
3989619	Chinese	Any Medicaid	Married (including common law)	Female	2010	56 years	56	55-59 years	C56.9-Ovary	Unknown	Right - origin of primary	Positive exfoliative cytology, no positive histology	8441/3: Serous cystadenocarcinoma, NOS	Ovary	Distant site(s)/node(s) involved	Distant	D	IV	T3NOS	N0	M1	IV	T3NOS	N0	M1	Blank(s)	Blank(s)	Blank(s)	Blank(s)	Blank(s)	Blank(s)	Blank(s)	0	None	None; diagnosed at autopsy	Not recommended	Blank(s)	Blank(s)	Blank(s)	No radiation and/or cancer-directed surgery	None/Unknown	Yes	Blank(s)	Blank(s)	0	98	No	No	No
3990118	Chinese	Insured	Single (never married)	Female	2010	44 years	44	40-44 years	C56.9-Ovary	Undifferentiated; anaplastic; Grade IV	Right - origin of primary	Positive histology	8310/3: Clear cell adenocarcinoma, NOS	Ovary	Localized only	Localized	L	IA	T1a	N0	M0	IA	T1a	N0	M0	Blank(s)	Blank(s)	Blank(s)	Blank(s)	Blank(s)	Blank(s)	Blank(s)	57	4 or more regional lymph nodes removed	None; diagnosed at autopsy	Surgery performed	Blank(s)	Blank(s)	Blank(s)	No radiation and/or cancer-directed surgery	None/Unknown	Yes	Blank(s)	Blank(s)	20	0	No	No	No
3991840	Chinese	Insured	Married (including common law)	Female	2010	55 years	55	55-59 years	C56.9-Ovary	Undifferentiated; anaplastic; Grade IV	Left - origin of primary	Positive histology	8310/3: Clear cell adenocarcinoma, NOS	Ovary	Regional by direct extension only	Distant	RE	IC	T1c	N0	M0	IC	T1c	N0	M0	Blank(s)	Blank(s)	Blank(s)	Blank(s)	Blank(s)	Blank(s)	Blank(s)	57	1 to 3 regional lymph nodes removed	None; diagnosed at autopsy	Surgery performed	Blank(s)	Blank(s)	Blank(s)	No radiation and/or cancer-directed surgery	None/Unknown	Yes	Blank(s)	Blank(s)	2	0	No	No	No
3992105	Chinese	Insured	Married (including common law)	Female	2010	49 years	49	45-49 years	C56.9-Ovary	Poorly differentiated; Grade III	Right - origin of primary	Positive histology	8310/3: Clear cell adenocarcinoma, NOS	Ovary	Localized only	Localized	L	IA	T1a	N0	M0	IA	T1a	N0	M0	Blank(s)	Blank(s)	Blank(s)	Blank(s)	Blank(s)	Blank(s)	Blank(s)	52	4 or more regional lymph nodes removed	None; diagnosed at autopsy	Surgery performed	Blank(s)	Blank(s)	Blank(s)	No radiation and/or cancer-directed surgery	None/Unknown	No/Unknown	Blank(s)	Blank(s)	16	0	No	No	No
3993727	Chinese	Insured	Married (including common law)	Female	2010	52 years	52	50-54 years	C56.9-Ovary	Undifferentiated; anaplastic; Grade IV	Right - origin of primary	Positive histology	8310/3: Clear cell adenocarcinoma, NOS	Ovary	Regional by direct extension only	Regional	D	IIC	T2c	N0	M0	IIC	T2c	N0	M0	Blank(s)	Blank(s)	Blank(s)	Blank(s)	Blank(s)	Blank(s)	Blank(s)	61	4 or more regional lymph nodes removed	None; diagnosed at autopsy	Surgery performed	Blank(s)	Blank(s)	Blank(s)	Radiation after surgery	Beam radiation	Yes	Blank(s)	Blank(s)	35	0	No	No	No
4001036	Chinese	Any Medicaid	Married (including common law)	Female	2010	51 years	51	50-54 years	C56.9-Ovary	Undifferentiated; anaplastic; Grade IV	Bilateral, single primary	Positive histology	8441/3: Serous cystadenocarcinoma, NOS	Ovary	Distant site(s)/node(s) involved	Distant	D	IIIC	T3c	N0	M0	IIIC	T3c	N0	M0	Blank(s)	Blank(s)	Blank(s)	Blank(s)	Blank(s)	Blank(s)	Blank(s)	57	None	None; diagnosed at autopsy	Surgery performed	Blank(s)	Blank(s)	Blank(s)	No radiation and/or cancer-directed surgery	None/Unknown	No/Unknown	Blank(s)	Blank(s)	0	98	No	No	No
4001390	Chinese	Insured	Married (including common law)	Female	2010	67 years	67	65-69 years	C56.9-Ovary	Undifferentiated; anaplastic; Grade IV	Left - origin of primary	Positive exfoliative cytology, no positive histology	8441/3: Serous cystadenocarcinoma, NOS	Ovary	Distant site(s)/node(s) involved	Distant	D	IIIC	T3c	N1	M0	IIIC	T3c	N1	M0	Blank(s)	Blank(s)	Blank(s)	Blank(s)	Blank(s)	Blank(s)	Blank(s)	0	None	None; diagnosed at autopsy	Not recommended	Blank(s)	Blank(s)	Blank(s)	No radiation and/or cancer-directed surgery	None/Unknown	Yes	Blank(s)	Blank(s)	0	98	No	No	No
4013773	Chinese	Insured	Married (including common law)	Female	2010	60 years	60	60-64 years	C56.9-Ovary	Poorly differentiated; Grade III	Right - origin of primary	Positive histology	8461/3: Serous surface papillary carcinoma	Ovary	Regional by direct extension only	Regional	D	UNK Stage	T2c	NX	M0	UNK Stage	T2c	NX	M0	Blank(s)	Blank(s)	Blank(s)	Blank(s)	Blank(s)	Blank(s)	Blank(s)	57	None	None; diagnosed at autopsy	Surgery performed	Blank(s)	Blank(s)	Blank(s)	No radiation and/or cancer-directed surgery	None/Unknown	Yes	Blank(s)	Blank(s)	0	98	No	No	No
4015188	Chinese	Insured	Married (including common law)	Female	2016	62 years	62	60-64 years	C56.9-Ovary	Unknown	Left - origin of primary	Positive histology	8310/3: Clear cell adenocarcinoma, NOS	Ovary	Regional by both direct extension and lymph node involvement	Blank(s)	Blank(s)	Blank(s)	Blank(s)	Blank(s)	Blank(s)	Blank(s)	Blank(s)	Blank(s)	Blank(s)	3C	p2C	p1	c0	Pathologic	Pathologic	Clinical	57	4 or more regional lymph nodes removed	None; diagnosed at autopsy	Surgery performed	Blank(s)	Blank(s)	Blank(s)	No radiation and/or cancer-directed surgery	None/Unknown	Yes	Blank(s)	40	19	9	No	No	No
4016978	Chinese	Insured/No specifics	Married (including common law)	Female	2010	56 years	56	55-59 years	C56.9-Ovary	Well differentiated; Grade I	Left - origin of primary	Positive histology	8480/3: Mucinous adenocarcinoma	Ovary	Localized only	Localized	L	IA	T1a	N0	M0	IA	T1a	N0	M0	Blank(s)	Blank(s)	Blank(s)	Blank(s)	Blank(s)	Blank(s)	Blank(s)	52	4 or more regional lymph nodes removed	None; diagnosed at autopsy	Surgery performed	Blank(s)	Blank(s)	Blank(s)	No radiation and/or cancer-directed surgery	None/Unknown	No/Unknown	Blank(s)	Blank(s)	16	0	No	No	No
4021195	Chinese	Any Medicaid	Married (including common law)	Female	2011	55 years	55	55-59 years	C56.9-Ovary	Poorly differentiated; Grade III	Paired site, but no information concerning laterality	Positive histology	8441/3: Serous cystadenocarcinoma, NOS	Ovary	Distant site(s)/node(s) involved	Distant	D	IV	T3c	N1	M1	IV	T3c	N1	M1	Blank(s)	Blank(s)	Blank(s)	Blank(s)	Blank(s)	Blank(s)	Blank(s)	0	None	None; diagnosed at autopsy	Not recommended	Blank(s)	Blank(s)	Blank(s)	No radiation and/or cancer-directed surgery	None/Unknown	Yes	Blank(s)	Blank(s)	0	98	No	No	No
4023985	Chinese	Insured	Married (including common law)	Female	2011	37 years	37	35-39 years	C56.9-Ovary	Moderately differentiated; Grade II	Right - origin of primary	Positive histology	8380/3: Endometrioid carcinoma	Ovary	Localized only	Localized	L	IA	T1a	N0	M0	IA	T1a	N0	M0	Blank(s)	Blank(s)	Blank(s)	Blank(s)	Blank(s)	Blank(s)	Blank(s)	52	Number of regional lymph nodes removed unknown	None; diagnosed at autopsy	Surgery performed	Blank(s)	Blank(s)	Blank(s)	No radiation and/or cancer-directed surgery	None/Unknown	Yes	Blank(s)	Blank(s)	20	0	No	No	No
4027066	Chinese	Insured	Married (including common law)	Female	2011	48 years	48	45-49 years	C56.9-Ovary	Poorly differentiated; Grade III	Left - origin of primary	Positive histology	8380/3: Endometrioid carcinoma	Ovary	Distant site(s)/node(s) involved	Distant	D	IV	T2b	N0	M1	IV	T2b	N0	M1	Blank(s)	Blank(s)	Blank(s)	Blank(s)	Blank(s)	Blank(s)	Blank(s)	60	1 to 3 regional lymph nodes removed	Non-primary surgical procedure performed	Surgery performed	Blank(s)	Blank(s)	Blank(s)	Radiation after surgery	Beam radiation	Yes	Blank(s)	Blank(s)	2	0	No	No	No
4028657	Chinese	Insured	Single (never married)	Female	2010	52 years	52	50-54 years	C56.9-Ovary	Undifferentiated; anaplastic; Grade IV	Left - origin of primary	Positive histology	8310/3: Clear cell adenocarcinoma, NOS	Ovary	Localized only	Localized	L	IA	T1a	N0	M0	IA	T1a	N0	M0	Blank(s)	Blank(s)	Blank(s)	Blank(s)	Blank(s)	Blank(s)	Blank(s)	57	4 or more regional lymph nodes removed	None; diagnosed at autopsy	Surgery performed	Blank(s)	Blank(s)	Blank(s)	No radiation and/or cancer-directed surgery	None/Unknown	Yes	Blank(s)	Blank(s)	4	0	No	No	No
4030300	Chinese	Insured	Single (never married)	Female	2011	26 years	26	25-29 years	C56.9-Ovary	Poorly differentiated; Grade III	Left - origin of primary	Positive histology	8470/3: Mucinous cystadenocarcinoma, NOS	Ovary	Localized only	Localized	L	IA	T1a	N0	M0	IA	T1a	N0	M0	Blank(s)	Blank(s)	Blank(s)	Blank(s)	Blank(s)	Blank(s)	Blank(s)	27	None	None; diagnosed at autopsy	Surgery performed	Blank(s)	Blank(s)	Blank(s)	No radiation and/or cancer-directed surgery	None/Unknown	No/Unknown	Blank(s)	Blank(s)	0	98	No	No	No
4031066	Chinese	Insured	Married (including common law)	Female	2010	45 years	45	45-49 years	C56.9-Ovary	Undifferentiated; anaplastic; Grade IV	Left - origin of primary	Positive histology	8310/3: Clear cell adenocarcinoma, NOS	Ovary	Localized only	Localized	L	IA	T1a	N0	M0	IA	T1a	N0	M0	Blank(s)	Blank(s)	Blank(s)	Blank(s)	Blank(s)	Blank(s)	Blank(s)	52	4 or more regional lymph nodes removed	None; diagnosed at autopsy	Surgery performed	Blank(s)	Blank(s)	Blank(s)	No radiation and/or cancer-directed surgery	None/Unknown	Yes	Blank(s)	Blank(s)	35	0	No	No	No
4038184	Chinese	Insured/No specifics	Widowed	Female	2011	66 years	66	65-69 years	C56.9-Ovary	Poorly differentiated; Grade III	Right - origin of primary	Positive histology	8310/3: Clear cell adenocarcinoma, NOS	Ovary	Regional by direct extension only	Distant	RE	IC	T1c	N0	M0	IC	T1c	N0	M0	Blank(s)	Blank(s)	Blank(s)	Blank(s)	Blank(s)	Blank(s)	Blank(s)	57	4 or more regional lymph nodes removed	None; diagnosed at autopsy	Surgery performed	Blank(s)	Blank(s)	Blank(s)	No radiation and/or cancer-directed surgery	None/Unknown	Yes	Blank(s)	Blank(s)	4	0	No	No	No
4041034	Chinese	Insured	Single (never married)	Female	2011	54 years	54	50-54 years	C56.9-Ovary	Undifferentiated; anaplastic; Grade IV	Right - origin of primary	Positive histology	8310/3: Clear cell adenocarcinoma, NOS	Ovary	Localized only	Localized	L	IA	T1a	N0	M0	IA	T1a	N0	M0	Blank(s)	Blank(s)	Blank(s)	Blank(s)	Blank(s)	Blank(s)	Blank(s)	56	4 or more regional lymph nodes removed	None; diagnosed at autopsy	Surgery performed	Blank(s)	Blank(s)	Blank(s)	No radiation and/or cancer-directed surgery	None/Unknown	No/Unknown	Blank(s)	Blank(s)	11	0	No	No	No
4042235	Chinese	Any Medicaid	Widowed	Female	2011	79 years	79	75-79 years	C56.9-Ovary	Moderately differentiated; Grade II	Left - origin of primary	Positive histology	8480/3: Mucinous adenocarcinoma	Ovary	Localized only	Localized	L	IA	T1a	N0	M0	IA	T1a	N0	M0	Blank(s)	Blank(s)	Blank(s)	Blank(s)	Blank(s)	Blank(s)	Blank(s)	52	4 or more regional lymph nodes removed	None; diagnosed at autopsy	Surgery performed	Blank(s)	Blank(s)	Blank(s)	No radiation and/or cancer-directed surgery	None/Unknown	No/Unknown	Blank(s)	Blank(s)	2	0	No	No	No
4043865	Chinese	Insured	Married (including common law)	Female	2011	46 years	46	45-49 years	C56.9-Ovary	Moderately differentiated; Grade II	Left - origin of primary	Positive histology	8460/3: Papillary serous cystadenocarcinoma	Ovary	Regional by direct extension only	Localized	D	IC	T1c	N0	M0	IC	T1c	N0	M0	Blank(s)	Blank(s)	Blank(s)	Blank(s)	Blank(s)	Blank(s)	Blank(s)	36	None	None; diagnosed at autopsy	Surgery performed	Blank(s)	Blank(s)	Blank(s)	No radiation and/or cancer-directed surgery	None/Unknown	Yes	Blank(s)	Blank(s)	0	98	No	No	No
4044824	Chinese	Insured	Married (including common law)	Female	2011	62 years	62	60-64 years	C56.9-Ovary	Well differentiated; Grade I	Left - origin of primary	Positive histology	8470/3: Mucinous cystadenocarcinoma, NOS	Ovary	Localized only	Localized	L	IA	T1a	N0	M0	IA	T1a	N0	M0	Blank(s)	Blank(s)	Blank(s)	Blank(s)	Blank(s)	Blank(s)	Blank(s)	52	1 to 3 regional lymph nodes removed	None; diagnosed at autopsy	Surgery performed	Blank(s)	Blank(s)	Blank(s)	No radiation and/or cancer-directed surgery	None/Unknown	No/Unknown	Blank(s)	Blank(s)	2	0	No	No	No
4053895	Chinese	Insured	Widowed	Female	2011	62 years	62	60-64 years	C56.9-Ovary	Poorly differentiated; Grade III	Bilateral, single primary	Positive histology	8380/3: Endometrioid carcinoma	Ovary	Regional by direct extension only	Localized	L	IC	T1c	N0	M0	IC	T1c	N0	M0	Blank(s)	Blank(s)	Blank(s)	Blank(s)	Blank(s)	Blank(s)	Blank(s)	60	4 or more regional lymph nodes removed	None; diagnosed at autopsy	Surgery performed	Blank(s)	Blank(s)	Blank(s)	No radiation and/or cancer-directed surgery	None/Unknown	Yes	Blank(s)	Blank(s)	21	0	No	No	No
4060638	Chinese	Any Medicaid	Widowed	Female	2011	76 years	76	75-79 years	C56.9-Ovary	Undifferentiated; anaplastic; Grade IV	Bilateral, single primary	Positive histology	8441/3: Serous cystadenocarcinoma, NOS	Ovary	Distant site(s)/node(s) involved	Distant	D	IIIC	T3c	N0	M0	IIIC	T3c	N0	M0	Blank(s)	Blank(s)	Blank(s)	Blank(s)	Blank(s)	Blank(s)	Blank(s)	60	None	None; diagnosed at autopsy	Surgery performed	Blank(s)	Blank(s)	Blank(s)	No radiation and/or cancer-directed surgery	None/Unknown	Yes	Blank(s)	Blank(s)	0	98	No	No	No
4065852	Chinese	Insured	Married (including common law)	Female	2014	46 years	46	45-49 years	C56.9-Ovary	Undifferentiated; anaplastic; Grade IV	Bilateral, single primary	Positive histology	8460/3: Papillary serous cystadenocarcinoma	Ovary	Distant site(s)/node(s) involved	Distant	D	IV	T3c	N0	M1	IV	T3c	N0	M1	Blank(s)	Blank(s)	Blank(s)	Blank(s)	Blank(s)	Blank(s)	Blank(s)	60	None	None; diagnosed at autopsy	Surgery performed	Blank(s)	Blank(s)	Blank(s)	No radiation and/or cancer-directed surgery	None/Unknown	Yes	Blank(s)	Blank(s)	0	98	No	No	No
4068040	Chinese	Insured	Married (including common law)	Female	2011	57 years	57	55-59 years	C56.9-Ovary	Undifferentiated; anaplastic; Grade IV	Bilateral, single primary	Positive histology	8310/3: Clear cell adenocarcinoma, NOS	Ovary	Distant site(s)/node(s) involved	Distant	D	IIIC	T3c	N1	M0	IIIC	T3c	N1	M0	Blank(s)	Blank(s)	Blank(s)	Blank(s)	Blank(s)	Blank(s)	Blank(s)	60	4 or more regional lymph nodes removed	None; diagnosed at autopsy	Surgery performed	Blank(s)	Blank(s)	Blank(s)	No radiation and/or cancer-directed surgery	None/Unknown	Yes	Blank(s)	Blank(s)	47	7	No	No	No
4074815	Chinese	Any Medicaid	Married (including common law)	Female	2012	71 years	71	70-74 years	C56.9-Ovary	Poorly differentiated; Grade III	Paired site, but no information concerning laterality	Positive histology	8441/3: Serous cystadenocarcinoma, NOS	Ovary	Distant site(s)/node(s) involved	Distant	D	IIIC	T3c	N0	M0	IIIC	T3c	N0	M0	Blank(s)	Blank(s)	Blank(s)	Blank(s)	Blank(s)	Blank(s)	Blank(s)	60	None	None; diagnosed at autopsy	Surgery performed	Blank(s)	Blank(s)	Blank(s)	No radiation and/or cancer-directed surgery	None/Unknown	Yes	Blank(s)	Blank(s)	0	98	No	No	No
4074990	Chinese	Blank(s)	Married (including common law)	Female	2004	64 years	64	60-64 years	C56.9-Ovary	Unknown	Bilateral, single primary	Positive histology	8441/3: Serous cystadenocarcinoma, NOS	Ovary	Localized only	Localized	L	IB	T1b	N0	M0	Blank(s)	Blank(s)	Blank(s)	Blank(s)	Blank(s)	Blank(s)	Blank(s)	Blank(s)	Blank(s)	Blank(s)	Blank(s)	52	None	None; diagnosed at autopsy	Surgery performed	Blank(s)	Blank(s)	Blank(s)	No radiation and/or cancer-directed surgery	None/Unknown	Yes	Blank(s)	Blank(s)	0	98	Blank(s)	Blank(s)	Blank(s)
4076445	Chinese	Insured/No specifics	Married (including common law)	Female	2012	69 years	69	65-69 years	C56.9-Ovary	Undifferentiated; anaplastic; Grade IV	Paired site, but no information concerning laterality	Positive histology	8441/3: Serous cystadenocarcinoma, NOS	Ovary	Distant site(s)/node(s) involved	Distant	D	IIIC	T3c	N1	M0	IIIC	T3c	N1	M0	Blank(s)	Blank(s)	Blank(s)	Blank(s)	Blank(s)	Blank(s)	Blank(s)	61	4 or more regional lymph nodes removed	None; diagnosed at autopsy	Surgery performed	Blank(s)	Blank(s)	Blank(s)	No radiation and/or cancer-directed surgery	None/Unknown	Yes	Blank(s)	Blank(s)	41	3	No	No	No
4076565	Chinese	Insured	Widowed	Female	2012	69 years	69	65-69 years	C56.9-Ovary	Well differentiated; Grade I	Right - origin of primary	Positive histology	8380/3: Endometrioid carcinoma	Ovary	Localized only	Localized	L	IA	T1a	N0	M0	IA	T1a	N0	M0	Blank(s)	Blank(s)	Blank(s)	Blank(s)	Blank(s)	Blank(s)	Blank(s)	50	4 or more regional lymph nodes removed	None; diagnosed at autopsy	Surgery performed	Blank(s)	Blank(s)	Blank(s)	No radiation and/or cancer-directed surgery	None/Unknown	No/Unknown	Blank(s)	Blank(s)	18	0	No	No	No
4082261	Chinese	Any Medicaid	Single (never married)	Female	2012	51 years	51	50-54 years	C56.9-Ovary	Poorly differentiated; Grade III	Paired site, but no information concerning laterality	Positive histology	8310/3: Clear cell adenocarcinoma, NOS	Ovary	Distant site(s)/node(s) involved	Distant	D	IV	T3c	N0	M1	IV	T3c	N0	M1	Blank(s)	Blank(s)	Blank(s)	Blank(s)	Blank(s)	Blank(s)	Blank(s)	0	None	None; diagnosed at autopsy	Not recommended	Blank(s)	Blank(s)	Blank(s)	No radiation and/or cancer-directed surgery	None/Unknown	No/Unknown	Blank(s)	Blank(s)	0	98	No	No	No
4082961	Chinese	Insured	Married (including common law)	Female	2012	49 years	49	45-49 years	C56.9-Ovary	Poorly differentiated; Grade III	Bilateral, single primary	Positive histology	8460/3: Papillary serous cystadenocarcinoma	Ovary	Distant site(s)/node(s) involved	Distant	D	IIIC	T3c	N0	M0	IIIC	T3c	N0	M0	Blank(s)	Blank(s)	Blank(s)	Blank(s)	Blank(s)	Blank(s)	Blank(s)	60	None	None; diagnosed at autopsy	Surgery performed	Blank(s)	Blank(s)	Blank(s)	No radiation and/or cancer-directed surgery	None/Unknown	Yes	Blank(s)	Blank(s)	0	98	No	No	No
4083396	Chinese	Insured	Married (including common law)	Female	2012	45 years	45	45-49 years	C56.9-Ovary	Moderately differentiated; Grade II	Right - origin of primary	Positive histology	8380/3: Endometrioid carcinoma	Ovary	Regional by direct extension only	Localized	D	IC	T1c	N0	M0	IC	T1c	N0	M0	Blank(s)	Blank(s)	Blank(s)	Blank(s)	Blank(s)	Blank(s)	Blank(s)	50	4 or more regional lymph nodes removed	None; diagnosed at autopsy	Surgery performed	Blank(s)	Blank(s)	Blank(s)	No radiation and/or cancer-directed surgery	None/Unknown	Yes	Blank(s)	Blank(s)	18	0	No	No	No
4084184	Chinese	Blank(s)	Married (including common law)	Female	2004	51 years	51	50-54 years	C56.9-Ovary	Undifferentiated; anaplastic; Grade IV	Bilateral, single primary	Positive histology	8441/3: Serous cystadenocarcinoma, NOS	Ovary	Distant site(s)/node(s) involved	Distant	D	IIIC	T3c	N1	M0	Blank(s)	Blank(s)	Blank(s)	Blank(s)	Blank(s)	Blank(s)	Blank(s)	Blank(s)	Blank(s)	Blank(s)	Blank(s)	60	Number of regional lymph nodes removed unknown	None; diagnosed at autopsy	Surgery performed	Blank(s)	Blank(s)	Blank(s)	No radiation and/or cancer-directed surgery	None/Unknown	Yes	Blank(s)	Blank(s)	97	97	Blank(s)	Blank(s)	Blank(s)
4087499	Chinese	Insured	Single (never married)	Female	2012	44 years	44	40-44 years	C56.9-Ovary	Undifferentiated; anaplastic; Grade IV	Right - origin of primary	Positive histology	8441/3: Serous cystadenocarcinoma, NOS	Ovary	Regional by direct extension only	Regional	D	IIC	T2c	N0	M0	IIC	T2c	N0	M0	Blank(s)	Blank(s)	Blank(s)	Blank(s)	Blank(s)	Blank(s)	Blank(s)	57	4 or more regional lymph nodes removed	None; diagnosed at autopsy	Surgery performed	Blank(s)	Blank(s)	Blank(s)	No radiation and/or cancer-directed surgery	None/Unknown	Yes	Blank(s)	Blank(s)	27	0	No	No	No
4088238	Chinese	Insured	Widowed	Female	2012	52 years	52	50-54 years	C56.9-Ovary	Undifferentiated; anaplastic; Grade IV	Bilateral, single primary	Positive histology	8441/3: Serous cystadenocarcinoma, NOS	Ovary	Regional by both direct extension and lymph node involvement	Regional	D	IIIC	T2b	N1	M0	IIIC	T2b	N1	M0	Blank(s)	Blank(s)	Blank(s)	Blank(s)	Blank(s)	Blank(s)	Blank(s)	61	4 or more regional lymph nodes removed	None; diagnosed at autopsy	Surgery performed	Blank(s)	Blank(s)	Blank(s)	No radiation and/or cancer-directed surgery	None/Unknown	Yes	Blank(s)	Blank(s)	42	7	No	No	No
4088470	Chinese	Insured	Married (including common law)	Female	2012	66 years	66	65-69 years	C56.9-Ovary	Moderately differentiated; Grade II	Left - origin of primary	Positive histology	8460/3: Papillary serous cystadenocarcinoma	Ovary	Regional by direct extension only	Localized	D	IC	T1c	N0	M0	IC	T1c	N0	M0	Blank(s)	Blank(s)	Blank(s)	Blank(s)	Blank(s)	Blank(s)	Blank(s)	60	4 or more regional lymph nodes removed	None; diagnosed at autopsy	Surgery performed	Blank(s)	Blank(s)	Blank(s)	No radiation and/or cancer-directed surgery	None/Unknown	Yes	Blank(s)	Blank(s)	16	0	No	No	No
4090799	Chinese	Any Medicaid	Widowed	Female	2012	64 years	64	60-64 years	C56.9-Ovary	Moderately differentiated; Grade II	Left - origin of primary	Positive histology	8380/3: Endometrioid carcinoma	Ovary	Regional by direct extension only	Regional	D	IIB	T2b	N0	M0	IIB	T2b	N0	M0	Blank(s)	Blank(s)	Blank(s)	Blank(s)	Blank(s)	Blank(s)	Blank(s)	71	4 or more regional lymph nodes removed	None; diagnosed at autopsy	Surgery performed	Blank(s)	Blank(s)	Blank(s)	No radiation and/or cancer-directed surgery	None/Unknown	Yes	Blank(s)	Blank(s)	41	0	No	No	No
4091130	Chinese	Insured	Married (including common law)	Female	2012	62 years	62	60-64 years	C56.9-Ovary	Undifferentiated; anaplastic; Grade IV	Bilateral, single primary	Positive histology	8460/3: Papillary serous cystadenocarcinoma	Ovary	Distant site(s)/node(s) involved	Distant	D	IIIC	T3c	N1	M0	IIIC	T3c	N1	M0	Blank(s)	Blank(s)	Blank(s)	Blank(s)	Blank(s)	Blank(s)	Blank(s)	72	4 or more regional lymph nodes removed	Non-primary surgical procedure to other regional sites	Surgery performed	Blank(s)	Blank(s)	Blank(s)	No radiation and/or cancer-directed surgery	None/Unknown	Yes	Blank(s)	Blank(s)	46	14	No	No	No
4091390	Chinese	Insured	Widowed	Female	2012	47 years	47	45-49 years	C56.9-Ovary	Undifferentiated; anaplastic; Grade IV	Bilateral, single primary	Positive histology	8441/3: Serous cystadenocarcinoma, NOS	Ovary	Distant site(s)/node(s) involved	Distant	D	IV	T3b	N0	M1	IV	T3b	N0	M1	Blank(s)	Blank(s)	Blank(s)	Blank(s)	Blank(s)	Blank(s)	Blank(s)	60	4 or more regional lymph nodes removed	None; diagnosed at autopsy	Surgery performed	Blank(s)	Blank(s)	Blank(s)	No radiation and/or cancer-directed surgery	None/Unknown	Yes	Blank(s)	Blank(s)	39	0	No	No	No
4093862	Chinese	Any Medicaid	Widowed	Female	2012	77 years	77	75-79 years	C56.9-Ovary	Undifferentiated; anaplastic; Grade IV	Bilateral, single primary	Positive histology	8441/3: Serous cystadenocarcinoma, NOS	Ovary	Distant site(s)/node(s) involved	Distant	D	IV	T3c	N0	M1	IV	T3c	N0	M1	Blank(s)	Blank(s)	Blank(s)	Blank(s)	Blank(s)	Blank(s)	Blank(s)	61	None	None; diagnosed at autopsy	Surgery performed	Blank(s)	Blank(s)	Blank(s)	No radiation and/or cancer-directed surgery	None/Unknown	Yes	Blank(s)	Blank(s)	0	98	No	No	No
4094137	Chinese	Insured	Married (including common law)	Female	2012	49 years	49	45-49 years	C56.9-Ovary	Well differentiated; Grade I	Left - origin of primary	Positive histology	8460/3: Papillary serous cystadenocarcinoma	Ovary	Regional by direct extension only	Localized	D	IC	T1c	N0	M0	IC	T1c	N0	M0	Blank(s)	Blank(s)	Blank(s)	Blank(s)	Blank(s)	Blank(s)	Blank(s)	57	1 to 3 regional lymph nodes removed	None; diagnosed at autopsy	Surgery performed	Blank(s)	Blank(s)	Blank(s)	No radiation and/or cancer-directed surgery	None/Unknown	Yes	Blank(s)	Blank(s)	3	0	No	No	No
4094441	Chinese	Insured	Married (including common law)	Female	2012	62 years	62	60-64 years	C56.9-Ovary	Poorly differentiated; Grade III	Bilateral, single primary	Positive histology	8441/3: Serous cystadenocarcinoma, NOS	Ovary	Distant site(s)/node(s) involved	Distant	D	IV	T3c	N1	M1	IV	T3c	N1	M1	Blank(s)	Blank(s)	Blank(s)	Blank(s)	Blank(s)	Blank(s)	Blank(s)	60	4 or more regional lymph nodes removed	None; diagnosed at autopsy	Surgery performed	Blank(s)	Blank(s)	Blank(s)	No radiation and/or cancer-directed surgery	None/Unknown	Yes	Blank(s)	Blank(s)	31	2	No	No	No
4097580	Chinese	Insured	Married (including common law)	Female	2012	46 years	46	45-49 years	C56.9-Ovary	Poorly differentiated; Grade III	Bilateral, single primary	Positive histology	8380/3: Endometrioid carcinoma	Ovary	Distant site(s)/node(s) involved	Distant	D	IIIC	T3c	N1	M0	IIIC	T3c	N1	M0	Blank(s)	Blank(s)	Blank(s)	Blank(s)	Blank(s)	Blank(s)	Blank(s)	60	4 or more regional lymph nodes removed	None; diagnosed at autopsy	Surgery performed	Blank(s)	Blank(s)	Blank(s)	No radiation and/or cancer-directed surgery	None/Unknown	Yes	Blank(s)	Blank(s)	25	2	No	No	No
4097851	Chinese	Insured	Married (including common law)	Female	2012	56 years	56	55-59 years	C56.9-Ovary	Well differentiated; Grade I	Left - origin of primary	Positive histology	8380/3: Endometrioid carcinoma	Ovary	Regional by direct extension only	Regional	D	IIB	T2b	N0	M0	IIB	T2b	N0	M0	Blank(s)	Blank(s)	Blank(s)	Blank(s)	Blank(s)	Blank(s)	Blank(s)	61	1 to 3 regional lymph nodes removed	None; diagnosed at autopsy	Surgery performed	Blank(s)	Blank(s)	Blank(s)	No radiation and/or cancer-directed surgery	None/Unknown	No/Unknown	Blank(s)	Blank(s)	1	0	No	No	No
4098999	Chinese	Insured	Married (including common law)	Female	2012	60 years	60	60-64 years	C56.9-Ovary	Unknown	Left - origin of primary	Positive histology	8310/3: Clear cell adenocarcinoma, NOS	Ovary	Regional by direct extension only	Localized	L	IC	T1c	N0	M0	IC	T1c	N0	M0	Blank(s)	Blank(s)	Blank(s)	Blank(s)	Blank(s)	Blank(s)	Blank(s)	57	4 or more regional lymph nodes removed	None; diagnosed at autopsy	Surgery performed	Blank(s)	Blank(s)	Blank(s)	No radiation and/or cancer-directed surgery	None/Unknown	No/Unknown	Blank(s)	Blank(s)	15	0	No	No	No
4100644	Chinese	Insured	Married (including common law)	Female	2012	71 years	71	70-74 years	C56.9-Ovary	Unknown	Left - origin of primary	Positive histology	8470/3: Mucinous cystadenocarcinoma, NOS	Ovary	Regional by direct extension only	Distant	RE	IC	T1c	N0	M0	IC	T1c	N0	M0	Blank(s)	Blank(s)	Blank(s)	Blank(s)	Blank(s)	Blank(s)	Blank(s)	51	None	None; diagnosed at autopsy	Surgery performed	Blank(s)	Blank(s)	Blank(s)	No radiation and/or cancer-directed surgery	None/Unknown	No/Unknown	Blank(s)	Blank(s)	0	98	No	No	No
4102910	Chinese	Insured	Single (never married)	Female	2012	57 years	57	55-59 years	C56.9-Ovary	Poorly differentiated; Grade III	Bilateral, single primary	Positive histology	8441/3: Serous cystadenocarcinoma, NOS	Ovary	Distant site(s)/node(s) involved	Distant	D	IIIC	T3c	N1	M0	IIIC	T3c	N1	M0	Blank(s)	Blank(s)	Blank(s)	Blank(s)	Blank(s)	Blank(s)	Blank(s)	61	4 or more regional lymph nodes removed	Non-primary surgical procedure to other regional sites	Surgery performed	Blank(s)	Blank(s)	Blank(s)	No radiation and/or cancer-directed surgery	None/Unknown	Yes	Blank(s)	Blank(s)	9	9	No	No	No
4102959	Chinese	Insured	Married (including common law)	Female	2012	51 years	51	50-54 years	C56.9-Ovary	Unknown	Left - origin of primary	Positive histology	8441/3: Serous cystadenocarcinoma, NOS	Ovary	Localized only	Localized	L	IA	T1a	N0	M0	IA	T1a	N0	M0	Blank(s)	Blank(s)	Blank(s)	Blank(s)	Blank(s)	Blank(s)	Blank(s)	57	1 to 3 regional lymph nodes removed	None; diagnosed at autopsy	Surgery performed	Blank(s)	Blank(s)	Blank(s)	No radiation and/or cancer-directed surgery	None/Unknown	No/Unknown	Blank(s)	Blank(s)	2	0	No	No	No
4104860	Chinese	Insured	Single (never married)	Female	2013	51 years	51	50-54 years	C56.9-Ovary	Unknown	Left - origin of primary	Positive histology	8310/3: Clear cell adenocarcinoma, NOS	Ovary	Regional by direct extension only	Localized	L	IC	T1c	N0	M0	IC	T1c	N0	M0	Blank(s)	Blank(s)	Blank(s)	Blank(s)	Blank(s)	Blank(s)	Blank(s)	57	4 or more regional lymph nodes removed	None; diagnosed at autopsy	Surgery performed	Blank(s)	Blank(s)	Blank(s)	No radiation and/or cancer-directed surgery	None/Unknown	Yes	Blank(s)	Blank(s)	22	0	No	No	No
4107795	Chinese	Insured	Married (including common law)	Female	2013	74 years	74	70-74 years	C56.9-Ovary	Undifferentiated; anaplastic; Grade IV	Bilateral, single primary	Positive histology	8460/3: Papillary serous cystadenocarcinoma	Ovary	Distant site(s)/node(s) involved	Distant	D	IIIC	T3c	N1	M0	IIIC	T3c	N1	M0	Blank(s)	Blank(s)	Blank(s)	Blank(s)	Blank(s)	Blank(s)	Blank(s)	61	1 to 3 regional lymph nodes removed	None; diagnosed at autopsy	Surgery performed	Blank(s)	Blank(s)	Blank(s)	No radiation and/or cancer-directed surgery	None/Unknown	Yes	Blank(s)	Blank(s)	2	1	No	No	No
4108794	Chinese	Any Medicaid	Widowed	Female	2013	54 years	54	50-54 years	C56.9-Ovary	Well differentiated; Grade I	Right - origin of primary	Positive histology	8380/3: Endometrioid carcinoma	Ovary	Regional by direct extension only	Localized	D	IC	T1c	N0	M0	IC	T1c	N0	M0	Blank(s)	Blank(s)	Blank(s)	Blank(s)	Blank(s)	Blank(s)	Blank(s)	57	4 or more regional lymph nodes removed	Non-primary surgical procedure to other regional sites	Surgery performed	Blank(s)	Blank(s)	Blank(s)	No radiation and/or cancer-directed surgery	None/Unknown	No/Unknown	Blank(s)	Blank(s)	33	0	No	No	No
4116222	Chinese	Insured	Divorced	Female	2013	60 years	60	60-64 years	C56.9-Ovary	Unknown	Right - origin of primary	Positive histology	8470/3: Mucinous cystadenocarcinoma, NOS	Ovary	Regional by direct extension only	Regional	RE	IIA	T2a	N0	M0	IIA	T2a	N0	M0	Blank(s)	Blank(s)	Blank(s)	Blank(s)	Blank(s)	Blank(s)	Blank(s)	60	4 or more regional lymph nodes removed	None; diagnosed at autopsy	Surgery performed	Blank(s)	Blank(s)	Blank(s)	No radiation and/or cancer-directed surgery	None/Unknown	Yes	Blank(s)	Blank(s)	19	0	No	No	No
4117280	Chinese	Any Medicaid	Married (including common law)	Female	2013	56 years	56	55-59 years	C56.9-Ovary	Poorly differentiated; Grade III	Bilateral, single primary	Positive histology	8441/3: Serous cystadenocarcinoma, NOS	Ovary	Distant site(s)/node(s) involved	Distant	D	IV	T3c	N0	M1	IV	T3c	N0	M1	Blank(s)	Blank(s)	Blank(s)	Blank(s)	Blank(s)	Blank(s)	Blank(s)	61	None	None; diagnosed at autopsy	Surgery performed	Blank(s)	Blank(s)	Blank(s)	No radiation and/or cancer-directed surgery	None/Unknown	Yes	Blank(s)	Blank(s)	0	98	No	No	No
4117846	Chinese	Insured	Married (including common law)	Female	2013	53 years	53	50-54 years	C56.9-Ovary	Undifferentiated; anaplastic; Grade IV	Bilateral, single primary	Positive histology	8441/3: Serous cystadenocarcinoma, NOS	Ovary	Distant site(s)/node(s) involved	Distant	D	IIIC	T3c	N0	M0	IIIC	T3c	N0	M0	Blank(s)	Blank(s)	Blank(s)	Blank(s)	Blank(s)	Blank(s)	Blank(s)	61	None	None; diagnosed at autopsy	Surgery performed	Blank(s)	Blank(s)	Blank(s)	No radiation and/or cancer-directed surgery	None/Unknown	Yes	Blank(s)	Blank(s)	0	98	No	No	No
4117903	Chinese	Insured	Married (including common law)	Female	2013	49 years	49	45-49 years	C56.9-Ovary	Undifferentiated; anaplastic; Grade IV	Bilateral, single primary	Positive histology	8441/3: Serous cystadenocarcinoma, NOS	Ovary	Regional by direct extension only	Regional	D	IIA	T2a	N0	M0	IIA	T2a	N0	M0	Blank(s)	Blank(s)	Blank(s)	Blank(s)	Blank(s)	Blank(s)	Blank(s)	52	None	None; diagnosed at autopsy	Surgery performed	Blank(s)	Blank(s)	Blank(s)	Radiation after surgery	Beam radiation	Yes	Blank(s)	Blank(s)	0	98	No	No	No
4120939	Chinese	Insured	Married (including common law)	Female	2013	43 years	43	40-44 years	C56.9-Ovary	Undifferentiated; anaplastic; Grade IV	Right - origin of primary	Positive histology	8460/3: Papillary serous cystadenocarcinoma	Ovary	Localized only	Localized	L	IA	T1a	N0	M0	IA	T1a	N0	M0	Blank(s)	Blank(s)	Blank(s)	Blank(s)	Blank(s)	Blank(s)	Blank(s)	52	4 or more regional lymph nodes removed	None; diagnosed at autopsy	Surgery performed	Blank(s)	Blank(s)	Blank(s)	No radiation and/or cancer-directed surgery	None/Unknown	Yes	Blank(s)	Blank(s)	38	0	No	No	No
4128259	Chinese	Insured	Married (including common law)	Female	2013	55 years	55	55-59 years	C56.9-Ovary	Poorly differentiated; Grade III	Bilateral, single primary	Positive histology	8441/3: Serous cystadenocarcinoma, NOS	Ovary	Distant site(s)/node(s) involved	Distant	D	IIIA	T3a	N0	M0	IIIA	T3a	N0	M0	Blank(s)	Blank(s)	Blank(s)	Blank(s)	Blank(s)	Blank(s)	Blank(s)	60	4 or more regional lymph nodes removed	None; diagnosed at autopsy	Surgery performed	Blank(s)	Blank(s)	Blank(s)	No radiation and/or cancer-directed surgery	None/Unknown	Yes	Blank(s)	Blank(s)	61	0	No	No	No
4131130	Chinese	Insured/No specifics	Widowed	Female	2013	65 years	65	65-69 years	C56.9-Ovary	Poorly differentiated; Grade III	Left - origin of primary	Positive histology	8441/3: Serous cystadenocarcinoma, NOS	Ovary	Distant site(s)/node(s) involved	Distant	D	IV	T2a	N1	M1	IV	T2a	N1	M1	Blank(s)	Blank(s)	Blank(s)	Blank(s)	Blank(s)	Blank(s)	Blank(s)	52	1 to 3 regional lymph nodes removed	None; diagnosed at autopsy	Surgery performed	Blank(s)	Blank(s)	Blank(s)	No radiation and/or cancer-directed surgery	None/Unknown	Yes	Blank(s)	Blank(s)	3	0	No	No	No
4137476	Chinese	Insured	Married (including common law)	Female	2013	47 years	47	45-49 years	C56.9-Ovary	Poorly differentiated; Grade III	Right - origin of primary	Positive histology	8310/3: Clear cell adenocarcinoma, NOS	Ovary	Localized only	Localized	L	IA	T1a	N0	M0	IA	T1a	N0	M0	Blank(s)	Blank(s)	Blank(s)	Blank(s)	Blank(s)	Blank(s)	Blank(s)	57	4 or more regional lymph nodes removed	None; diagnosed at autopsy	Surgery performed	Blank(s)	Blank(s)	Blank(s)	No radiation and/or cancer-directed surgery	None/Unknown	Yes	Blank(s)	Blank(s)	22	0	No	No	No
4533525	Chinese	Insured	Married (including common law)	Female	2013	59 years	59	55-59 years	C56.9-Ovary	Unknown	Right - origin of primary	Positive histology	8310/3: Clear cell adenocarcinoma, NOS	Ovary	Localized only	Localized	L	IA	T1a	N0	M0	IA	T1a	N0	M0	Blank(s)	Blank(s)	Blank(s)	Blank(s)	Blank(s)	Blank(s)	Blank(s)	57	4 or more regional lymph nodes removed	None; diagnosed at autopsy	Surgery performed	Blank(s)	Blank(s)	Blank(s)	No radiation and/or cancer-directed surgery	None/Unknown	Yes	Blank(s)	Blank(s)	6	0	No	No	No
4534102	Chinese	Insured	Single (never married)	Female	2013	55 years	55	55-59 years	C56.9-Ovary	Unknown	Left - origin of primary	Positive histology	8310/3: Clear cell adenocarcinoma, NOS	Ovary	Regional by direct extension only	Localized	L	IC	T1c	N0	M0	IC	T1c	N0	M0	Blank(s)	Blank(s)	Blank(s)	Blank(s)	Blank(s)	Blank(s)	Blank(s)	57	4 or more regional lymph nodes removed	None; diagnosed at autopsy	Surgery performed	Blank(s)	Blank(s)	Blank(s)	No radiation and/or cancer-directed surgery	None/Unknown	No/Unknown	Blank(s)	Blank(s)	49	0	No	No	No
4534948	Chinese	Any Medicaid	Married (including common law)	Female	2013	67 years	67	65-69 years	C56.9-Ovary	Unknown	Paired site, but no information concerning laterality	Positive exfoliative cytology, no positive histology	8441/3: Serous cystadenocarcinoma, NOS	Ovary	Distant site(s)/node(s) involved	Distant	D	IV	TX	NX	M1	IV	TX	NX	M1	Blank(s)	Blank(s)	Blank(s)	Blank(s)	Blank(s)	Blank(s)	Blank(s)	0	None	None; diagnosed at autopsy	Not recommended	Blank(s)	Blank(s)	Blank(s)	No radiation and/or cancer-directed surgery	None/Unknown	No/Unknown	Blank(s)	Blank(s)	0	98	No	No	Yes
4536949	Chinese	Any Medicaid	Married (including common law)	Female	2013	64 years	64	60-64 years	C56.9-Ovary	Undifferentiated; anaplastic; Grade IV	Left - origin of primary	Positive histology	8441/3: Serous cystadenocarcinoma, NOS	Ovary	Distant site(s)/node(s) involved	Distant	D	IV	T3c	N0	M1	IV	T3c	N0	M1	Blank(s)	Blank(s)	Blank(s)	Blank(s)	Blank(s)	Blank(s)	Blank(s)	60	None	None; diagnosed at autopsy	Surgery performed	Blank(s)	Blank(s)	Blank(s)	No radiation and/or cancer-directed surgery	None/Unknown	Yes	Blank(s)	Blank(s)	0	98	No	No	No
4538687	Chinese	Insured	Married (including common law)	Female	2014	53 years	53	50-54 years	C56.9-Ovary	Undifferentiated; anaplastic; Grade IV	Bilateral, single primary	Positive histology	8441/3: Serous cystadenocarcinoma, NOS	Ovary	Distant site(s)/node(s) involved	Distant	D	IV	T3c	N0	M1	IV	T3c	N0	M1	Blank(s)	Blank(s)	Blank(s)	Blank(s)	Blank(s)	Blank(s)	Blank(s)	61	1 to 3 regional lymph nodes removed	Non-primary surgical procedure to other regional sites	Surgery performed	Blank(s)	Blank(s)	Blank(s)	No radiation and/or cancer-directed surgery	None/Unknown	Yes	Blank(s)	Blank(s)	3	0	No	No	Yes
4539572	Chinese	Any Medicaid	Divorced	Female	2014	55 years	55	55-59 years	C56.9-Ovary	Poorly differentiated; Grade III	Left - origin of primary	Positive histology	8441/3: Serous cystadenocarcinoma, NOS	Ovary	Distant site(s)/node(s) involved	Distant	D	IV	T2a	N1	M1	IV	T2a	N1	M1	Blank(s)	Blank(s)	Blank(s)	Blank(s)	Blank(s)	Blank(s)	Blank(s)	0	None	None; diagnosed at autopsy	Not recommended	Blank(s)	Blank(s)	Blank(s)	No radiation and/or cancer-directed surgery	None/Unknown	No/Unknown	Blank(s)	Blank(s)	0	98	No	No	No
4542636	Chinese	Insured	Married (including common law)	Female	2014	74 years	74	70-74 years	C56.9-Ovary	Undifferentiated; anaplastic; Grade IV	Right - origin of primary	Positive histology	8460/3: Papillary serous cystadenocarcinoma	Ovary	Distant site(s)/node(s) involved	Distant	D	IV	T3c	N0	M1	IV	T3c	N0	M1	Blank(s)	Blank(s)	Blank(s)	Blank(s)	Blank(s)	Blank(s)	Blank(s)	57	None	None; diagnosed at autopsy	Surgery performed	Blank(s)	Blank(s)	Blank(s)	No radiation and/or cancer-directed surgery	None/Unknown	Yes	Blank(s)	Blank(s)	0	98	No	No	Yes
4542666	Chinese	Insured/No specifics	Widowed	Female	2014	65 years	65	65-69 years	C56.9-Ovary	Moderately differentiated; Grade II	Left - origin of primary	Positive histology	8380/3: Endometrioid carcinoma	Ovary	Regional by direct extension only	Localized	D	IC	T1c	N0	M0	IC	T1c	N0	M0	Blank(s)	Blank(s)	Blank(s)	Blank(s)	Blank(s)	Blank(s)	Blank(s)	57	1 to 3 regional lymph nodes removed	None; diagnosed at autopsy	Surgery performed	Blank(s)	Blank(s)	Blank(s)	No radiation and/or cancer-directed surgery	None/Unknown	No/Unknown	Blank(s)	Blank(s)	2	0	No	No	No
4549257	Chinese	Insured	Divorced	Female	2013	60 years	60	60-64 years	C56.9-Ovary	Unknown	Left - origin of primary	Positive histology	8460/3: Papillary serous cystadenocarcinoma	Ovary	Distant site(s)/node(s) involved	Distant	D	IV	T1a	N0	M1	IV	T1a	N0	M1	Blank(s)	Blank(s)	Blank(s)	Blank(s)	Blank(s)	Blank(s)	Blank(s)	60	None	None; diagnosed at autopsy	Surgery performed	Blank(s)	Blank(s)	Blank(s)	No radiation and/or cancer-directed surgery	None/Unknown	Yes	Blank(s)	Blank(s)	0	98	No	No	No
4549650	Chinese	Insured	Married (including common law)	Female	2014	45 years	45	45-49 years	C56.9-Ovary	Poorly differentiated; Grade III	Right - origin of primary	Positive histology	8380/3: Endometrioid carcinoma	Ovary	Distant site(s)/node(s) involved	Distant	D	IIIC	T3NOS	N1	M0	IIIC	T3NOS	N1	M0	Blank(s)	Blank(s)	Blank(s)	Blank(s)	Blank(s)	Blank(s)	Blank(s)	60	4 or more regional lymph nodes removed	None; diagnosed at autopsy	Surgery performed	Blank(s)	Blank(s)	Blank(s)	No radiation and/or cancer-directed surgery	None/Unknown	No/Unknown	Blank(s)	Blank(s)	14	1	No	No	No
4555342	Chinese	Insured	Single (never married)	Female	2014	42 years	42	40-44 years	C56.9-Ovary	Unknown	Left - origin of primary	Positive histology	8380/3: Endometrioid carcinoma	Ovary	Localized only	Localized	L	IA	T1a	N0	M0	IA	T1a	N0	M0	Blank(s)	Blank(s)	Blank(s)	Blank(s)	Blank(s)	Blank(s)	Blank(s)	36	4 or more regional lymph nodes removed	Non-primary surgical procedure to other regional sites	Surgery performed	Blank(s)	Blank(s)	Blank(s)	No radiation and/or cancer-directed surgery	None/Unknown	Yes	Blank(s)	Blank(s)	23	0	No	No	No
4557304	Chinese	Insured	Unknown	Female	2014	48 years	48	45-49 years	C56.9-Ovary	Poorly differentiated; Grade III	Right - origin of primary	Positive histology	8461/3: Serous surface papillary carcinoma	Ovary	Distant site(s)/node(s) involved	Distant	D	IIIA	T3a	N0	M0	IIIA	T3a	N0	M0	Blank(s)	Blank(s)	Blank(s)	Blank(s)	Blank(s)	Blank(s)	Blank(s)	60	1 to 3 regional lymph nodes removed	None; diagnosed at autopsy	Surgery performed	Blank(s)	Blank(s)	Blank(s)	No radiation and/or cancer-directed surgery	None/Unknown	Yes	Blank(s)	Blank(s)	3	0	No	No	No
4560399	Chinese	Any Medicaid	Married (including common law)	Female	2014	54 years	54	50-54 years	C56.9-Ovary	Moderately differentiated; Grade II	Right - origin of primary	Positive histology	8380/3: Endometrioid carcinoma	Ovary	Regional by direct extension only	Distant	RE	IC	T1c	N0	M0	IC	T1c	N0	M0	Blank(s)	Blank(s)	Blank(s)	Blank(s)	Blank(s)	Blank(s)	Blank(s)	61	4 or more regional lymph nodes removed	None; diagnosed at autopsy	Surgery performed	Blank(s)	Blank(s)	Blank(s)	No radiation and/or cancer-directed surgery	None/Unknown	Yes	Blank(s)	Blank(s)	50	0	No	No	No
4563978	Chinese	Insured	Married (including common law)	Female	2014	54 years	54	50-54 years	C56.9-Ovary	Moderately differentiated; Grade II	Right - origin of primary	Positive histology	8380/3: Endometrioid carcinoma	Ovary	Regional by direct extension only	Regional	D	IIA	T2a	N0	M0	IIA	T2a	N0	M0	Blank(s)	Blank(s)	Blank(s)	Blank(s)	Blank(s)	Blank(s)	Blank(s)	52	4 or more regional lymph nodes removed	Non-primary surgical procedure to other regional sites	Surgery performed	Blank(s)	Blank(s)	Blank(s)	No radiation and/or cancer-directed surgery	None/Unknown	Yes	Blank(s)	Blank(s)	6	0	No	No	No
4567591	Chinese	Insured	Married (including common law)	Female	2014	53 years	53	50-54 years	C56.9-Ovary	Unknown	Bilateral, single primary	Positive histology	8441/3: Serous cystadenocarcinoma, NOS	Ovary	Distant site(s)/node(s) involved	Distant	D	IIIC	T3c	N0	M0	IIIC	T3c	N0	M0	Blank(s)	Blank(s)	Blank(s)	Blank(s)	Blank(s)	Blank(s)	Blank(s)	60	4 or more regional lymph nodes removed	None; diagnosed at autopsy	Surgery performed	Blank(s)	Blank(s)	Blank(s)	No radiation and/or cancer-directed surgery	None/Unknown	Yes	Blank(s)	Blank(s)	19	0	No	No	No
4571952	Chinese	Insured	Married (including common law)	Female	2014	48 years	48	45-49 years	C56.9-Ovary	Poorly differentiated; Grade III	Right - origin of primary	Positive histology	8441/3: Serous cystadenocarcinoma, NOS	Ovary	Distant site(s)/node(s) involved	Distant	D	IIIC	T3c	N1	M0	IIIC	T3c	N1	M0	Blank(s)	Blank(s)	Blank(s)	Blank(s)	Blank(s)	Blank(s)	Blank(s)	61	4 or more regional lymph nodes removed	Non-primary surgical procedure performed	Surgery performed	Blank(s)	Blank(s)	Blank(s)	No radiation and/or cancer-directed surgery	None/Unknown	Yes	Blank(s)	Blank(s)	35	1	No	No	No
4572090	Chinese	Any Medicaid	Married (including common law)	Female	2014	53 years	53	50-54 years	C56.9-Ovary	Well differentiated; Grade I	Right - origin of primary	Positive histology	8380/3: Endometrioid carcinoma	Ovary	Localized only	Localized	L	INOS	T1NOS	N0	M0	INOS	T1NOS	N0	M0	Blank(s)	Blank(s)	Blank(s)	Blank(s)	Blank(s)	Blank(s)	Blank(s)	60	1 to 3 regional lymph nodes removed	Non-primary surgical procedure performed	Surgery performed	Blank(s)	Blank(s)	Blank(s)	No radiation and/or cancer-directed surgery	None/Unknown	No/Unknown	Blank(s)	Blank(s)	1	0	No	No	No
4575184	Chinese	Insured/No specifics	Married (including common law)	Female	2009	58 years	58	55-59 years	C56.9-Ovary	Unknown	Bilateral, single primary	Positive histology	8441/3: Serous cystadenocarcinoma, NOS	Ovary	Distant site(s)/node(s) involved	Distant	D	IIIC	T3c	N0	M0	Blank(s)	Blank(s)	Blank(s)	Blank(s)	Blank(s)	Blank(s)	Blank(s)	Blank(s)	Blank(s)	Blank(s)	Blank(s)	60	None	None; diagnosed at autopsy	Surgery performed	Blank(s)	Blank(s)	Blank(s)	No radiation and/or cancer-directed surgery	None/Unknown	Yes	Blank(s)	Blank(s)	0	98	Blank(s)	Blank(s)	Blank(s)
4578053	Chinese	Insured	Single (never married)	Female	2015	43 years	43	40-44 years	C56.9-Ovary	Poorly differentiated; Grade III	Left - origin of primary	Positive histology	8310/3: Clear cell adenocarcinoma, NOS	Ovary	Localized only	Localized	L	IA	T1a	N0	M0	IA	T1a	N0	M0	Blank(s)	Blank(s)	Blank(s)	Blank(s)	Blank(s)	Blank(s)	Blank(s)	57	4 or more regional lymph nodes removed	None; diagnosed at autopsy	Surgery performed	Blank(s)	Blank(s)	Blank(s)	No radiation and/or cancer-directed surgery	None/Unknown	Yes	Blank(s)	Blank(s)	7	0	No	No	No
4583776	Chinese	Insured	Unknown	Female	2015	47 years	47	45-49 years	C56.9-Ovary	Unknown	Only one side - side unspecified	Positive histology	8310/3: Clear cell adenocarcinoma, NOS	Ovary	Localized only	Localized	L	IA	T1a	N0	M0	IA	T1a	N0	M0	Blank(s)	Blank(s)	Blank(s)	Blank(s)	Blank(s)	Blank(s)	Blank(s)	57	4 or more regional lymph nodes removed	None; diagnosed at autopsy	Surgery performed	Blank(s)	Blank(s)	Blank(s)	No radiation and/or cancer-directed surgery	None/Unknown	Yes	Blank(s)	Blank(s)	7	0	No	No	No
4586439	Chinese	Insured	Single (never married)	Female	2015	28 years	28	25-29 years	C56.9-Ovary	Well differentiated; Grade I	Right - origin of primary	Positive histology	8480/3: Mucinous adenocarcinoma	Ovary	Localized only	Localized	L	IA	T1a	N0	M0	IA	T1a	N0	M0	Blank(s)	Blank(s)	Blank(s)	Blank(s)	Blank(s)	Blank(s)	Blank(s)	26	None	None; diagnosed at autopsy	Surgery performed	Blank(s)	Blank(s)	Blank(s)	No radiation and/or cancer-directed surgery	None/Unknown	No/Unknown	Blank(s)	Blank(s)	0	98	No	No	No
4589795	Chinese	Insured	Married (including common law)	Female	2015	60 years	60	60-64 years	C56.9-Ovary	Unknown	Right - origin of primary	Positive histology	8441/3: Serous cystadenocarcinoma, NOS	Ovary	Distant site(s)/node(s) involved	Distant	D	IIIC	T3c	N1	M0	IIIC	T3c	N1	M0	Blank(s)	Blank(s)	Blank(s)	Blank(s)	Blank(s)	Blank(s)	Blank(s)	57	4 or more regional lymph nodes removed	None; diagnosed at autopsy	Surgery performed	Blank(s)	Blank(s)	Blank(s)	No radiation and/or cancer-directed surgery	None/Unknown	Yes	Blank(s)	Blank(s)	27	1	No	No	No
4591324	Chinese	Insured	Widowed	Female	2015	82 years	82	80-84 years	C56.9-Ovary	Unknown	Paired site, but no information concerning laterality	Positive histology	8441/3: Serous cystadenocarcinoma, NOS	Ovary	Distant site(s)/node(s) involved	Distant	D	IV	T3NOS	N1	M1	IV	T3NOS	N1	M1	Blank(s)	Blank(s)	Blank(s)	Blank(s)	Blank(s)	Blank(s)	Blank(s)	0	None	None; diagnosed at autopsy	Not recommended	Blank(s)	Blank(s)	Blank(s)	No radiation and/or cancer-directed surgery	None/Unknown	Yes	Blank(s)	Blank(s)	0	98	No	No	Yes
4594665	Chinese	Insured	Widowed	Female	2016	83 years	83	80-84 years	C56.9-Ovary	Unknown	Paired site, but no information concerning laterality	Positive histology	8441/3: Serous cystadenocarcinoma, NOS	Ovary	Distant site(s)/node(s) involved	Blank(s)	Blank(s)	Blank(s)	Blank(s)	Blank(s)	Blank(s)	Blank(s)	Blank(s)	Blank(s)	Blank(s)	3C	c3C	c0	c0	Clinical	Clinical	Clinical	60	None	None; diagnosed at autopsy	Surgery performed	Blank(s)	Blank(s)	Blank(s)	No radiation and/or cancer-directed surgery	None/Unknown	Yes	Blank(s)	75	0	98	No	No	No
4596380	Chinese	Insured	Widowed	Female	2015	77 years	77	75-79 years	C56.9-Ovary	Poorly differentiated; Grade III	Left - origin of primary	Positive histology	8441/3: Serous cystadenocarcinoma, NOS	Ovary	Distant site(s)/node(s) involved	Distant	D	IIIC	T3c	N1	M0	IIIC	T3c	N1	M0	Blank(s)	Blank(s)	Blank(s)	Blank(s)	Blank(s)	Blank(s)	Blank(s)	60	4 or more regional lymph nodes removed	None; diagnosed at autopsy	Surgery performed	Blank(s)	Blank(s)	Blank(s)	No radiation and/or cancer-directed surgery	None/Unknown	Yes	Blank(s)	Blank(s)	6	3	No	No	No
4597030	Chinese	Insured	Single (never married)	Female	2015	62 years	62	60-64 years	C56.9-Ovary	Undifferentiated; anaplastic; Grade IV	Left - origin of primary	Positive histology	8380/3: Endometrioid carcinoma	Ovary	Regional by direct extension only	Regional	D	IIB	T2b	N0	M0	IIB	T2b	N0	M0	Blank(s)	Blank(s)	Blank(s)	Blank(s)	Blank(s)	Blank(s)	Blank(s)	57	4 or more regional lymph nodes removed	None; diagnosed at autopsy	Surgery performed	Blank(s)	Blank(s)	Blank(s)	No radiation and/or cancer-directed surgery	None/Unknown	Yes	Blank(s)	Blank(s)	23	0	No	No	No
4601189	Chinese	Insured	Married (including common law)	Female	2015	58 years	58	55-59 years	C56.9-Ovary	Poorly differentiated; Grade III	Right - origin of primary	Positive histology	8441/3: Serous cystadenocarcinoma, NOS	Ovary	Distant site(s)/node(s) involved	Distant	D	IIIB	T3b	N0	M0	IIIB	T3b	N0	M0	Blank(s)	Blank(s)	Blank(s)	Blank(s)	Blank(s)	Blank(s)	Blank(s)	60	None	None; diagnosed at autopsy	Surgery performed	Blank(s)	Blank(s)	Blank(s)	No radiation and/or cancer-directed surgery	None/Unknown	Yes	Blank(s)	Blank(s)	0	98	No	No	No
4601225	Chinese	Insured	Married (including common law)	Female	2015	77 years	77	75-79 years	C56.9-Ovary	Poorly differentiated; Grade III	Left - origin of primary	Positive histology	8441/3: Serous cystadenocarcinoma, NOS	Ovary	Distant site(s)/node(s) involved	Distant	D	IIIC	T3c	N1	M0	IIIC	T3c	N1	M0	Blank(s)	Blank(s)	Blank(s)	Blank(s)	Blank(s)	Blank(s)	Blank(s)	61	4 or more regional lymph nodes removed	None; diagnosed at autopsy	Surgery performed	Blank(s)	Blank(s)	Blank(s)	No radiation and/or cancer-directed surgery	None/Unknown	Yes	Blank(s)	Blank(s)	7	5	No	No	No
4610219	Chinese	Insured	Married (including common law)	Female	2015	41 years	41	40-44 years	C56.9-Ovary	Well differentiated; Grade I	Right - origin of primary	Positive histology	8380/3: Endometrioid carcinoma	Ovary	Localized only	Localized	L	IA	T1a	N0	M0	IA	T1a	N0	M0	Blank(s)	Blank(s)	Blank(s)	Blank(s)	Blank(s)	Blank(s)	Blank(s)	57	None	None; diagnosed at autopsy	Surgery performed	Blank(s)	Blank(s)	Blank(s)	No radiation and/or cancer-directed surgery	None/Unknown	Yes	Blank(s)	Blank(s)	0	98	No	No	No
4611809	Chinese	Insured	Married (including common law)	Female	2015	41 years	41	40-44 years	C56.9-Ovary	Poorly differentiated; Grade III	Bilateral, single primary	Positive histology	8310/3: Clear cell adenocarcinoma, NOS	Ovary	Distant site(s)/node(s) involved	Distant	D	IIIC	T3c	N1	M0	IIIC	T3c	N1	M0	Blank(s)	Blank(s)	Blank(s)	Blank(s)	Blank(s)	Blank(s)	Blank(s)	61	4 or more regional lymph nodes removed	None; diagnosed at autopsy	Surgery performed	Blank(s)	Blank(s)	Blank(s)	No radiation and/or cancer-directed surgery	None/Unknown	Yes	Blank(s)	Blank(s)	17	1	No	No	No
4613333	Chinese	Insured	Married (including common law)	Female	2015	41 years	41	40-44 years	C56.9-Ovary	Moderately differentiated; Grade II	Left - origin of primary	Positive histology	8380/3: Endometrioid carcinoma	Ovary	Distant site(s)/node(s) involved	Distant	D	IV	T2NOS	N0	M1	IV	T2NOS	N0	M1	Blank(s)	Blank(s)	Blank(s)	Blank(s)	Blank(s)	Blank(s)	Blank(s)	60	4 or more regional lymph nodes removed	Non-primary surgical procedure to other regional sites	Surgery performed	Blank(s)	Blank(s)	Blank(s)	Radiation after surgery	Beam radiation	Yes	Blank(s)	Blank(s)	48	0	No	No	No
4614192	Chinese	Insured	Married (including common law)	Female	2015	65 years	65	65-69 years	C56.9-Ovary	Undifferentiated; anaplastic; Grade IV	Bilateral, single primary	Positive histology	8460/3: Papillary serous cystadenocarcinoma	Ovary	Distant site(s)/node(s) involved	Distant	D	IIIC	T3c	N0	M0	IIIC	T3c	N0	M0	Blank(s)	Blank(s)	Blank(s)	Blank(s)	Blank(s)	Blank(s)	Blank(s)	60	None	None; diagnosed at autopsy	Surgery performed	Blank(s)	Blank(s)	Blank(s)	No radiation and/or cancer-directed surgery	None/Unknown	Yes	Blank(s)	Blank(s)	0	98	No	No	No
4614325	Chinese	Insured	Married (including common law)	Female	2015	46 years	46	45-49 years	C56.9-Ovary	Moderately differentiated; Grade II	Left - origin of primary	Positive histology	8380/3: Endometrioid carcinoma	Ovary	Regional by direct extension only	Localized	L	IC	T1c	N0	M0	IC	T1c	N0	M0	Blank(s)	Blank(s)	Blank(s)	Blank(s)	Blank(s)	Blank(s)	Blank(s)	60	None	None; diagnosed at autopsy	Surgery performed	Blank(s)	Blank(s)	Blank(s)	No radiation and/or cancer-directed surgery	None/Unknown	Yes	Blank(s)	Blank(s)	0	98	No	No	No
4615021	Chinese	Insured	Married (including common law)	Female	2015	52 years	52	50-54 years	C56.9-Ovary	Undifferentiated; anaplastic; Grade IV	Right - origin of primary	Positive histology	8310/3: Clear cell adenocarcinoma, NOS	Ovary	Regional by direct extension only	Regional	D	IIB	T2b	N0	M0	IIB	T2b	N0	M0	Blank(s)	Blank(s)	Blank(s)	Blank(s)	Blank(s)	Blank(s)	Blank(s)	57	4 or more regional lymph nodes removed	None; diagnosed at autopsy	Surgery performed	Blank(s)	Blank(s)	Blank(s)	No radiation and/or cancer-directed surgery	None/Unknown	Yes	Blank(s)	Blank(s)	27	0	No	No	No
4615642	Chinese	Insured	Married (including common law)	Female	2015	35 years	35	35-39 years	C56.9-Ovary	Undifferentiated; anaplastic; Grade IV	Left - origin of primary	Positive histology	8310/3: Clear cell adenocarcinoma, NOS	Ovary	Regional by both direct extension and lymph node involvement	Distant	RE+RN	IIIC	T1c	N1	M0	IIIC	T1c	N1	M0	Blank(s)	Blank(s)	Blank(s)	Blank(s)	Blank(s)	Blank(s)	Blank(s)	56	4 or more regional lymph nodes removed	None; diagnosed at autopsy	Surgery performed	Blank(s)	Blank(s)	Blank(s)	No radiation and/or cancer-directed surgery	None/Unknown	Yes	Blank(s)	Blank(s)	19	1	No	No	No
4621913	Chinese	Insured	Unknown	Female	2016	82 years	82	80-84 years	C56.9-Ovary	Poorly differentiated; Grade III	Right - origin of primary	Positive histology	8441/3: Serous cystadenocarcinoma, NOS	Ovary	Distant site(s)/node(s) involved	Blank(s)	Blank(s)	Blank(s)	Blank(s)	Blank(s)	Blank(s)	Blank(s)	Blank(s)	Blank(s)	Blank(s)	3C	p3C	c0	c0	Pathologic	Clinical	Clinical	61	None	None; diagnosed at autopsy	Surgery performed	Blank(s)	Blank(s)	Blank(s)	No radiation and/or cancer-directed surgery	None/Unknown	Yes	Blank(s)	130	0	98	No	No	No
4623582	Chinese	Insured	Married (including common law)	Female	2016	54 years	54	50-54 years	C56.9-Ovary	Moderately differentiated; Grade II	Left - origin of primary	Positive histology	8310/3: Clear cell adenocarcinoma, NOS	Ovary	Regional lymph nodes involved only	Blank(s)	Blank(s)	Blank(s)	Blank(s)	Blank(s)	Blank(s)	Blank(s)	Blank(s)	Blank(s)	Blank(s)	3C	p1A	p1	c0	Pathologic	Pathologic	Clinical	60	4 or more regional lymph nodes removed	None; diagnosed at autopsy	Surgery performed	Blank(s)	Blank(s)	Blank(s)	No radiation and/or cancer-directed surgery	None/Unknown	Yes	Blank(s)	200	11	1	No	No	No
4625386	Chinese	Insured	Single (never married)	Female	2016	63 years	63	60-64 years	C56.9-Ovary	Unknown	Paired site, but no information concerning laterality	Positive histology	8480/3: Mucinous adenocarcinoma	Ovary	Distant site(s)/node(s) involved	Blank(s)	Blank(s)	Blank(s)	Blank(s)	Blank(s)	Blank(s)	Blank(s)	Blank(s)	Blank(s)	Blank(s)	4	cX	c0	c1	Clinical	Clinical	Clinical	0	None	None; diagnosed at autopsy	Not recommended	Blank(s)	Blank(s)	Blank(s)	No radiation and/or cancer-directed surgery	None/Unknown	No/Unknown	Blank(s)	999	0	98	Yes	No	Yes
4625544	Chinese	Insured	Married (including common law)	Female	2016	58 years	58	55-59 years	C56.9-Ovary	Undifferentiated; anaplastic; Grade IV	Bilateral, single primary	Positive histology	8461/3: Serous surface papillary carcinoma	Ovary	Localized only	Blank(s)	Blank(s)	Blank(s)	Blank(s)	Blank(s)	Blank(s)	Blank(s)	Blank(s)	Blank(s)	Blank(s)	1B	p1B	p0	c0	Pathologic	Pathologic	Clinical	60	4 or more regional lymph nodes removed	None; diagnosed at autopsy	Surgery performed	Blank(s)	Blank(s)	Blank(s)	No radiation and/or cancer-directed surgery	None/Unknown	Yes	Blank(s)	65	22	0	No	No	No
4632916	Chinese	Insured	Married (including common law)	Female	2016	50 years	50	50-54 years	C56.9-Ovary	Well differentiated; Grade I	Bilateral, single primary	Positive histology	8380/3: Endometrioid carcinoma	Ovary	Regional by direct extension only	Blank(s)	Blank(s)	Blank(s)	Blank(s)	Blank(s)	Blank(s)	Blank(s)	Blank(s)	Blank(s)	Blank(s)	2B	p2B	p0	c0	Pathologic	Pathologic	Clinical	52	Number of regional lymph nodes removed unknown	None; diagnosed at autopsy	Surgery performed	Blank(s)	Blank(s)	Blank(s)	No radiation and/or cancer-directed surgery	None/Unknown	Yes	Blank(s)	120	1	0	No	No	No
4633380	Chinese	Insured	Married (including common law)	Female	2016	76 years	76	75-79 years	C56.9-Ovary	Unknown	Left - origin of primary	Positive histology	8470/3: Mucinous cystadenocarcinoma, NOS	Ovary	Localized only	Blank(s)	Blank(s)	Blank(s)	Blank(s)	Blank(s)	Blank(s)	Blank(s)	Blank(s)	Blank(s)	Blank(s)	1C	p1C	p0	c0	Pathologic	Pathologic	Clinical	52	Number of regional lymph nodes removed unknown	None; diagnosed at autopsy	Surgery performed	Blank(s)	Blank(s)	Blank(s)	No radiation and/or cancer-directed surgery	None/Unknown	Yes	Blank(s)	140	97	0	No	No	No
4633489	Chinese	Insured	Married (including common law)	Female	2016	44 years	44	40-44 years	C56.9-Ovary	Well differentiated; Grade I	Right - origin of primary	Positive histology	8380/3: Endometrioid carcinoma	Ovary	Localized only	Blank(s)	Blank(s)	Blank(s)	Blank(s)	Blank(s)	Blank(s)	Blank(s)	Blank(s)	Blank(s)	Blank(s)	1A	p1A	p0	c0	Pathologic	Pathologic	Clinical	52	4 or more regional lymph nodes removed	None; diagnosed at autopsy	Surgery performed	Blank(s)	Blank(s)	Blank(s)	No radiation and/or cancer-directed surgery	None/Unknown	No/Unknown	Blank(s)	14	31	0	No	No	No
4636902	Chinese	Insured	Married (including common law)	Female	2016	62 years	62	60-64 years	C56.9-Ovary	Undifferentiated; anaplastic; Grade IV	Right - origin of primary	Positive histology	8310/3: Clear cell adenocarcinoma, NOS	Ovary	Distant site(s)/node(s) involved	Blank(s)	Blank(s)	Blank(s)	Blank(s)	Blank(s)	Blank(s)	Blank(s)	Blank(s)	Blank(s)	Blank(s)	3C	p3C	cX	c0	Pathologic	Clinical	Clinical	60	None	None; diagnosed at autopsy	Surgery performed	Blank(s)	Blank(s)	Blank(s)	No radiation and/or cancer-directed surgery	None/Unknown	Yes	Blank(s)	150	0	98	No	No	No
4641344	Chinese	Insured	Married (including common law)	Female	2016	63 years	63	60-64 years	C56.9-Ovary	Undifferentiated; anaplastic; Grade IV	Right - origin of primary	Positive histology	8460/3: Papillary serous cystadenocarcinoma	Ovary	Distant site(s)/node(s) involved	Blank(s)	Blank(s)	Blank(s)	Blank(s)	Blank(s)	Blank(s)	Blank(s)	Blank(s)	Blank(s)	Blank(s)	4	cX	cX	c1	Clinical	Clinical	Pathologic	51	None	None; diagnosed at autopsy	Surgery performed	Blank(s)	Blank(s)	Blank(s)	No radiation and/or cancer-directed surgery	None/Unknown	Yes	Blank(s)	20	0	98	No	No	No
4646525	Chinese	Insured	Married (including common law)	Female	2016	57 years	57	55-59 years	C56.9-Ovary	Undifferentiated; anaplastic; Grade IV	Left - origin of primary	Positive histology	8441/3: Serous cystadenocarcinoma, NOS	Ovary	Distant site(s)/node(s) involved	Blank(s)	Blank(s)	Blank(s)	Blank(s)	Blank(s)	Blank(s)	Blank(s)	Blank(s)	Blank(s)	Blank(s)	4	c3	c0	p1	Clinical	Clinical	Pathologic	60	None	None; diagnosed at autopsy	Surgery performed	Blank(s)	Blank(s)	Blank(s)	No radiation and/or cancer-directed surgery	None/Unknown	Yes	Blank(s)	999	0	98	No	No	No
4647376	Chinese	Insured	Single (never married)	Female	2016	61 years	61	60-64 years	C56.9-Ovary	Unknown	Right - origin of primary	Positive histology	8441/3: Serous cystadenocarcinoma, NOS	Ovary	Regional by direct extension only	Blank(s)	Blank(s)	Blank(s)	Blank(s)	Blank(s)	Blank(s)	Blank(s)	Blank(s)	Blank(s)	Blank(s)	2C	p2C	p0	c0	Pathologic	Pathologic	Clinical	57	4 or more regional lymph nodes removed	None; diagnosed at autopsy	Surgery performed	Blank(s)	Blank(s)	Blank(s)	No radiation and/or cancer-directed surgery	None/Unknown	Yes	Blank(s)	72	20	0	No	No	No
4649298	Chinese	Insured	Single (never married)	Female	2016	60 years	60	60-64 years	C56.9-Ovary	Undifferentiated; anaplastic; Grade IV	Bilateral, single primary	Positive histology	8441/3: Serous cystadenocarcinoma, NOS	Ovary	Distant site(s)/node(s) involved	Blank(s)	Blank(s)	Blank(s)	Blank(s)	Blank(s)	Blank(s)	Blank(s)	Blank(s)	Blank(s)	Blank(s)	4	c3C	cX	p1	Clinical	Clinical	Pathologic	60	None	None; diagnosed at autopsy	Surgery performed	Blank(s)	Blank(s)	Blank(s)	No radiation and/or cancer-directed surgery	None/Unknown	Yes	Blank(s)	85	0	98	No	No	Yes
4653651	Chinese	Insured	Single (never married)	Female	2016	32 years	32	30-34 years	C56.9-Ovary	Well differentiated; Grade I	Right - origin of primary	Positive histology	8480/3: Mucinous adenocarcinoma	Ovary	Localized only	Blank(s)	Blank(s)	Blank(s)	Blank(s)	Blank(s)	Blank(s)	Blank(s)	Blank(s)	Blank(s)	Blank(s)	1C	p1C	p0	c0	Pathologic	Pathologic	Clinical	56	4 or more regional lymph nodes removed	None; diagnosed at autopsy	Surgery performed	Blank(s)	Blank(s)	Blank(s)	No radiation and/or cancer-directed surgery	None/Unknown	No/Unknown	Blank(s)	75	26	0	No	No	No
4655271	Chinese	Insured	Married (including common law)	Female	2016	54 years	54	50-54 years	C56.9-Ovary	Poorly differentiated; Grade III	Left - origin of primary	Positive histology	8310/3: Clear cell adenocarcinoma, NOS	Ovary	Localized only	Blank(s)	Blank(s)	Blank(s)	Blank(s)	Blank(s)	Blank(s)	Blank(s)	Blank(s)	Blank(s)	Blank(s)	1C	p1C	p0	c0	Pathologic	Pathologic	Pathologic	57	4 or more regional lymph nodes removed	None; diagnosed at autopsy	Surgery performed	Blank(s)	Blank(s)	Blank(s)	No radiation and/or cancer-directed surgery	None/Unknown	Yes	Blank(s)	105	37	0	No	No	No
4656952	Chinese	Insured	Married (including common law)	Female	2016	35 years	35	35-39 years	C56.9-Ovary	Unknown	Bilateral, single primary	Positive histology	8441/3: Serous cystadenocarcinoma, NOS	Ovary	Distant site(s)/node(s) involved	Blank(s)	Blank(s)	Blank(s)	Blank(s)	Blank(s)	Blank(s)	Blank(s)	Blank(s)	Blank(s)	Blank(s)	3C	p3C	p1	c0	Pathologic	Pathologic	Clinical	61	4 or more regional lymph nodes removed	Non-primary surgical procedure to other regional sites	Surgery performed	Blank(s)	Blank(s)	Blank(s)	No radiation and/or cancer-directed surgery	None/Unknown	Yes	Blank(s)	110	24	1	No	No	No
4672368	Chinese	Any Medicaid	Married (including common law)	Female	2016	57 years	57	55-59 years	C56.9-Ovary	Undifferentiated; anaplastic; Grade IV	Left - origin of primary	Positive histology	8441/3: Serous cystadenocarcinoma, NOS	Ovary	Distant site(s)/node(s) involved	Blank(s)	Blank(s)	Blank(s)	Blank(s)	Blank(s)	Blank(s)	Blank(s)	Blank(s)	Blank(s)	Blank(s)	3C	p3C	p0	c0	Pathologic	Pathologic	Clinical	60	4 or more regional lymph nodes removed	None; diagnosed at autopsy	Surgery performed	Blank(s)	Blank(s)	Blank(s)	No radiation and/or cancer-directed surgery	None/Unknown	Yes	Blank(s)	110	8	0	No	No	No
4672418	Chinese	Any Medicaid	Single (never married)	Female	2016	48 years	48	45-49 years	C56.9-Ovary	Undifferentiated; anaplastic; Grade IV	Paired site, but no information concerning laterality	Positive histology	8441/3: Serous cystadenocarcinoma, NOS	Ovary	Distant site(s)/node(s) involved	Blank(s)	Blank(s)	Blank(s)	Blank(s)	Blank(s)	Blank(s)	Blank(s)	Blank(s)	Blank(s)	Blank(s)	4	c2B	c0	c1	Clinical	Clinical	Clinical	0	None	None; diagnosed at autopsy	Not recommended	Blank(s)	Blank(s)	Blank(s)	No radiation and/or cancer-directed surgery	None/Unknown	Yes	Blank(s)	166	0	98	No	No	Yes
8945691	Chinese	Insured	Widowed	Female	2009	52 years	52	50-54 years	C56.9-Ovary	Well differentiated; Grade I	Right - origin of primary	Positive histology	8480/3: Mucinous adenocarcinoma	Ovary	Unknown/unstaged/unspecified/DCO	Unstaged	U	UNK Stage	TX	NX	MX	Blank(s)	Blank(s)	Blank(s)	Blank(s)	Blank(s)	Blank(s)	Blank(s)	Blank(s)	Blank(s)	Blank(s)	Blank(s)	52	None	Non-primary surgical procedure to other regional sites	Surgery performed	Blank(s)	Blank(s)	Blank(s)	No radiation and/or cancer-directed surgery	None/Unknown	No/Unknown	Blank(s)	Blank(s)	99	99	Blank(s)	Blank(s)	Blank(s)
13927199	Chinese	Blank(s)	Married (including common law)	Female	2006	59 years	59	55-59 years	C56.9-Ovary	Unknown	Bilateral, single primary	Positive histology	8461/3: Serous surface papillary carcinoma	Ovary	Distant site(s)/node(s) involved	Distant	D	IIINOS	T3c	NX	M0	Blank(s)	Blank(s)	Blank(s)	Blank(s)	Blank(s)	Blank(s)	Blank(s)	Blank(s)	Blank(s)	Blank(s)	Blank(s)	60	None	None; diagnosed at autopsy	Surgery performed	Blank(s)	Blank(s)	Blank(s)	No radiation and/or cancer-directed surgery	None/Unknown	Yes	Blank(s)	Blank(s)	0	98	Blank(s)	Blank(s)	Blank(s)
14518664	Chinese	Insured	Married (including common law)	Female	2010	35 years	35	35-39 years	C56.9-Ovary	Poorly differentiated; Grade III	Right - origin of primary	Positive histology	8310/3: Clear cell adenocarcinoma, NOS	Ovary	Regional lymph nodes involved only	Regional	RN	IIIC	T1NOS	N1	M0	IIIC	T1NOS	N1	M0	Blank(s)	Blank(s)	Blank(s)	Blank(s)	Blank(s)	Blank(s)	Blank(s)	52	4 or more regional lymph nodes removed	None; diagnosed at autopsy	Surgery performed	Blank(s)	Blank(s)	Blank(s)	No radiation and/or cancer-directed surgery	None/Unknown	Yes	Blank(s)	Blank(s)	18	3	No	No	No
14520818	Chinese	Insured	Married (including common law)	Female	2015	45 years	45	45-49 years	C56.9-Ovary	Undifferentiated; anaplastic; Grade IV	Right - origin of primary	Positive histology	8441/3: Serous cystadenocarcinoma, NOS	Ovary	Distant site(s)/node(s) involved	Distant	D	IV	T3c	N0	M1	IV	T3c	N0	M1	Blank(s)	Blank(s)	Blank(s)	Blank(s)	Blank(s)	Blank(s)	Blank(s)	60	1 to 3 regional lymph nodes removed	Non-primary surgical procedure to distant lymph node(s)	Surgery performed	Blank(s)	Blank(s)	Blank(s)	No radiation and/or cancer-directed surgery	None/Unknown	Yes	Blank(s)	Blank(s)	1	0	No	No	No
14628314	Chinese	Insured	Widowed	Female	2013	65 years	65	65-69 years	C56.9-Ovary	Undifferentiated; anaplastic; Grade IV	Right - origin of primary	Positive histology	8480/3: Mucinous adenocarcinoma	Ovary	Regional by direct extension only	Localized	L	IC	T1c	N0	M0	IC	T1c	N0	M0	Blank(s)	Blank(s)	Blank(s)	Blank(s)	Blank(s)	Blank(s)	Blank(s)	57	4 or more regional lymph nodes removed	None; diagnosed at autopsy	Surgery performed	Blank(s)	Blank(s)	Blank(s)	No radiation and/or cancer-directed surgery	None/Unknown	Yes	Blank(s)	Blank(s)	24	0	No	No	No
15055780	Chinese	Insured	Married (including common law)	Female	2014	52 years	52	50-54 years	C56.9-Ovary	Unknown	Bilateral, single primary	Positive histology	8310/3: Clear cell adenocarcinoma, NOS	Ovary	Distant site(s)/node(s) involved	Distant	D	IIIC	T3c	N0	M0	IIIC	T3c	N0	M0	Blank(s)	Blank(s)	Blank(s)	Blank(s)	Blank(s)	Blank(s)	Blank(s)	61	None	None; diagnosed at autopsy	Surgery performed	Blank(s)	Blank(s)	Blank(s)	No radiation and/or cancer-directed surgery	None/Unknown	Yes	Blank(s)	Blank(s)	0	98	No	No	No
15079189	Chinese	Any Medicaid	Married (including common law)	Female	2015	52 years	52	50-54 years	C56.9-Ovary	Moderately differentiated; Grade II	Right - origin of primary	Positive histology	8380/3: Endometrioid carcinoma	Ovary	Localized only	Localized	L	IA	T1a	N0	M0	IA	T1a	N0	M0	Blank(s)	Blank(s)	Blank(s)	Blank(s)	Blank(s)	Blank(s)	Blank(s)	50	4 or more regional lymph nodes removed	None; diagnosed at autopsy	Surgery performed	Blank(s)	Blank(s)	Blank(s)	No radiation and/or cancer-directed surgery	None/Unknown	Yes	Blank(s)	Blank(s)	14	0	No	No	No
15122811	Chinese	Insured	Single (never married)	Female	2015	53 years	53	50-54 years	C56.9-Ovary	Poorly differentiated; Grade III	Left - origin of primary	Positive histology	8310/3: Clear cell adenocarcinoma, NOS	Ovary	Localized only	Localized	L	IA	T1a	N0	M0	IA	T1a	N0	M0	Blank(s)	Blank(s)	Blank(s)	Blank(s)	Blank(s)	Blank(s)	Blank(s)	57	4 or more regional lymph nodes removed	None; diagnosed at autopsy	Surgery performed	Blank(s)	Blank(s)	Blank(s)	No radiation and/or cancer-directed surgery	None/Unknown	Yes	Blank(s)	Blank(s)	14	0	No	No	No
15706355	Chinese	Insured	Married (including common law)	Female	2015	83 years	83	80-84 years	C56.9-Ovary	Undifferentiated; anaplastic; Grade IV	Left - origin of primary	Positive histology	8441/3: Serous cystadenocarcinoma, NOS	Ovary	Regional by direct extension only	Distant	RE	UNK Stage	T2c	N0	MX	IIC	T2c	N0	M0	Blank(s)	Blank(s)	Blank(s)	Blank(s)	Blank(s)	Blank(s)	Blank(s)	37	None	None; diagnosed at autopsy	Surgery performed	Blank(s)	Blank(s)	Blank(s)	No radiation and/or cancer-directed surgery	None/Unknown	No/Unknown	Blank(s)	Blank(s)	0	98	No	No	No
15706800	Chinese	Insured	Married (including common law)	Female	2010	46 years	46	45-49 years	C56.9-Ovary	Moderately differentiated; Grade II	Bilateral, single primary	Positive histology	8380/3: Endometrioid carcinoma	Ovary	Regional by direct extension only	Regional	D	IIC	T2c	N0	M0	IIC	T2c	N0	M0	Blank(s)	Blank(s)	Blank(s)	Blank(s)	Blank(s)	Blank(s)	Blank(s)	57	4 or more regional lymph nodes removed	Non-primary surgical procedure to other regional sites	Surgery performed	Blank(s)	Blank(s)	Blank(s)	No radiation and/or cancer-directed surgery	None/Unknown	Yes	Blank(s)	Blank(s)	15	0	No	No	No
16131754	Chinese	Blank(s)	Married (including common law)	Female	2004	48 years	48	45-49 years	C56.9-Ovary	Poorly differentiated; Grade III	Bilateral, single primary	Positive histology	8380/3: Endometrioid carcinoma	Ovary	Distant site(s)/node(s) involved	Distant	D	IIINOS	T3b	NX	M0	Blank(s)	Blank(s)	Blank(s)	Blank(s)	Blank(s)	Blank(s)	Blank(s)	Blank(s)	Blank(s)	Blank(s)	Blank(s)	61	None	None; diagnosed at autopsy	Surgery performed	Blank(s)	Blank(s)	Blank(s)	No radiation and/or cancer-directed surgery	None/Unknown	No/Unknown	Blank(s)	Blank(s)	0	98	Blank(s)	Blank(s)	Blank(s)
16136329	Chinese	Blank(s)	Married (including common law)	Female	2005	37 years	37	35-39 years	C56.9-Ovary	Moderately differentiated; Grade II	Right - origin of primary	Positive histology	8480/3: Mucinous adenocarcinoma	Ovary	Regional by direct extension only	Localized	L	IC	T1c	N0	M0	Blank(s)	Blank(s)	Blank(s)	Blank(s)	Blank(s)	Blank(s)	Blank(s)	Blank(s)	Blank(s)	Blank(s)	Blank(s)	57	4 or more regional lymph nodes removed	None; diagnosed at autopsy	Surgery performed	Blank(s)	Blank(s)	Blank(s)	No radiation and/or cancer-directed surgery	None/Unknown	Yes	Blank(s)	Blank(s)	12	0	Blank(s)	Blank(s)	Blank(s)
16137152	Chinese	Blank(s)	Married (including common law)	Female	2004	56 years	56	55-59 years	C56.9-Ovary	Moderately differentiated; Grade II	Left - origin of primary	Positive histology	8380/3: Endometrioid carcinoma	Ovary	Distant site(s)/node(s) involved	Distant	D	IV	T3NOS	NX	M1	Blank(s)	Blank(s)	Blank(s)	Blank(s)	Blank(s)	Blank(s)	Blank(s)	Blank(s)	Blank(s)	Blank(s)	Blank(s)	60	None	Any combo of sur proc to oth rg, dis lym nd, and/or dis site	Surgery performed	Blank(s)	Blank(s)	Blank(s)	No radiation and/or cancer-directed surgery	None/Unknown	Yes	Blank(s)	Blank(s)	0	98	Blank(s)	Blank(s)	Blank(s)
16144423	Chinese	Blank(s)	Married (including common law)	Female	2005	46 years	46	45-49 years	C56.9-Ovary	Moderately differentiated; Grade II	Right - origin of primary	Positive histology	8480/3: Mucinous adenocarcinoma	Ovary	Regional by direct extension only	Distant	RE	IC	T1c	N0	M0	Blank(s)	Blank(s)	Blank(s)	Blank(s)	Blank(s)	Blank(s)	Blank(s)	Blank(s)	Blank(s)	Blank(s)	Blank(s)	57	4 or more regional lymph nodes removed	None; diagnosed at autopsy	Surgery performed	Blank(s)	Blank(s)	Blank(s)	No radiation and/or cancer-directed surgery	None/Unknown	Yes	Blank(s)	Blank(s)	12	0	Blank(s)	Blank(s)	Blank(s)
16146499	Chinese	Blank(s)	Divorced	Female	2005	50 years	50	50-54 years	C56.9-Ovary	Poorly differentiated; Grade III	Right - origin of primary	Positive histology	8441/3: Serous cystadenocarcinoma, NOS	Ovary	Distant site(s)/node(s) involved	Distant	D	IV	T1b	N0	M1	Blank(s)	Blank(s)	Blank(s)	Blank(s)	Blank(s)	Blank(s)	Blank(s)	Blank(s)	Blank(s)	Blank(s)	Blank(s)	57	None	None; diagnosed at autopsy	Surgery performed	Blank(s)	Blank(s)	Blank(s)	No radiation and/or cancer-directed surgery	None/Unknown	No/Unknown	Blank(s)	Blank(s)	0	98	Blank(s)	Blank(s)	Blank(s)
16147280	Chinese	Blank(s)	Married (including common law)	Female	2006	70 years	70	70-74 years	C56.9-Ovary	Undifferentiated; anaplastic; Grade IV	Left - origin of primary	Positive histology	8441/3: Serous cystadenocarcinoma, NOS	Ovary	Distant site(s)/node(s) involved	Distant	D	IIIC	T3c	N0	M0	Blank(s)	Blank(s)	Blank(s)	Blank(s)	Blank(s)	Blank(s)	Blank(s)	Blank(s)	Blank(s)	Blank(s)	Blank(s)	57	4 or more regional lymph nodes removed	Non-primary surgical procedure to distant site	Surgery performed	Blank(s)	Blank(s)	Blank(s)	No radiation and/or cancer-directed surgery	None/Unknown	Yes	Blank(s)	Blank(s)	8	0	Blank(s)	Blank(s)	Blank(s)
16148281	Chinese	Blank(s)	Married (including common law)	Female	2005	48 years	48	45-49 years	C56.9-Ovary	Undifferentiated; anaplastic; Grade IV	Left - origin of primary	Positive histology	8441/3: Serous cystadenocarcinoma, NOS	Ovary	Distant site(s)/node(s) involved	Distant	D	IIIC	T3c	N0	M0	Blank(s)	Blank(s)	Blank(s)	Blank(s)	Blank(s)	Blank(s)	Blank(s)	Blank(s)	Blank(s)	Blank(s)	Blank(s)	57	4 or more regional lymph nodes removed	Non-primary surgical procedure to other regional sites	Surgery performed	Blank(s)	Blank(s)	Blank(s)	No radiation and/or cancer-directed surgery	None/Unknown	No/Unknown	Blank(s)	Blank(s)	12	0	Blank(s)	Blank(s)	Blank(s)
16150016	Chinese	Insured	Married (including common law)	Female	2007	71 years	71	70-74 years	C56.9-Ovary	Poorly differentiated; Grade III	Bilateral, single primary	Positive histology	8460/3: Papillary serous cystadenocarcinoma	Ovary	Distant site(s)/node(s) involved	Distant	D	UNK Stage	T3c	NX	MX	Blank(s)	Blank(s)	Blank(s)	Blank(s)	Blank(s)	Blank(s)	Blank(s)	Blank(s)	Blank(s)	Blank(s)	Blank(s)	57	None	Non-primary surgical procedure performed	Surgery performed	Blank(s)	Blank(s)	Blank(s)	No radiation and/or cancer-directed surgery	None/Unknown	Yes	Blank(s)	Blank(s)	0	98	Blank(s)	Blank(s)	Blank(s)
16150298	Chinese	Blank(s)	Married (including common law)	Female	2005	50 years	50	50-54 years	C56.9-Ovary	Well differentiated; Grade I	Left - origin of primary	Positive histology	8380/3: Endometrioid carcinoma	Ovary	Regional by direct extension only	Localized	L	IC	T1c	N0	M0	Blank(s)	Blank(s)	Blank(s)	Blank(s)	Blank(s)	Blank(s)	Blank(s)	Blank(s)	Blank(s)	Blank(s)	Blank(s)	71	4 or more regional lymph nodes removed	None; diagnosed at autopsy	Surgery performed	Blank(s)	Blank(s)	Blank(s)	No radiation and/or cancer-directed surgery	None/Unknown	No/Unknown	Blank(s)	Blank(s)	30	0	Blank(s)	Blank(s)	Blank(s)
16159351	Chinese	Blank(s)	Married (including common law)	Female	2006	41 years	41	40-44 years	C56.9-Ovary	Undifferentiated; anaplastic; Grade IV	Bilateral, single primary	Positive histology	8441/3: Serous cystadenocarcinoma, NOS	Ovary	Distant site(s)/node(s) involved	Distant	D	IV	T3c	N0	M1	Blank(s)	Blank(s)	Blank(s)	Blank(s)	Blank(s)	Blank(s)	Blank(s)	Blank(s)	Blank(s)	Blank(s)	Blank(s)	61	1 to 3 regional lymph nodes removed	None; diagnosed at autopsy	Surgery performed	Blank(s)	Blank(s)	Blank(s)	No radiation and/or cancer-directed surgery	None/Unknown	Yes	Blank(s)	Blank(s)	0	98	Blank(s)	Blank(s)	Blank(s)
16468308	Chinese	Insured	Married (including common law)	Female	2007	69 years	69	65-69 years	C56.9-Ovary	Unknown	Paired site, but no information concerning laterality	Positive histology	8441/3: Serous cystadenocarcinoma, NOS	Ovary	Distant site(s)/node(s) involved	Distant	D	IV	T3c	N0	M1	Blank(s)	Blank(s)	Blank(s)	Blank(s)	Blank(s)	Blank(s)	Blank(s)	Blank(s)	Blank(s)	Blank(s)	Blank(s)	0	None	None; diagnosed at autopsy	Not recommended	Blank(s)	Blank(s)	Blank(s)	No radiation and/or cancer-directed surgery	None/Unknown	Yes	Blank(s)	Blank(s)	0	98	Blank(s)	Blank(s)	Blank(s)
16470994	Chinese	Insured	Married (including common law)	Female	2007	41 years	41	40-44 years	C56.9-Ovary	Undifferentiated; anaplastic; Grade IV	Left - origin of primary	Positive histology	8441/3: Serous cystadenocarcinoma, NOS	Ovary	Regional by direct extension only	Regional	RE	IIB	T2b	N0	M0	Blank(s)	Blank(s)	Blank(s)	Blank(s)	Blank(s)	Blank(s)	Blank(s)	Blank(s)	Blank(s)	Blank(s)	Blank(s)	57	4 or more regional lymph nodes removed	None; diagnosed at autopsy	Surgery performed	Blank(s)	Blank(s)	Blank(s)	No radiation and/or cancer-directed surgery	None/Unknown	Yes	Blank(s)	Blank(s)	4	0	Blank(s)	Blank(s)	Blank(s)
16471626	Chinese	Insured	Married (including common law)	Female	2007	62 years	62	60-64 years	C56.9-Ovary	Undifferentiated; anaplastic; Grade IV	Bilateral, single primary	Positive histology	8441/3: Serous cystadenocarcinoma, NOS	Ovary	Distant site(s)/node(s) involved	Distant	D	IV	T3c	N0	M1	Blank(s)	Blank(s)	Blank(s)	Blank(s)	Blank(s)	Blank(s)	Blank(s)	Blank(s)	Blank(s)	Blank(s)	Blank(s)	57	None	Non-primary surgical procedure to other regional sites	Surgery performed	Blank(s)	Blank(s)	Blank(s)	No radiation and/or cancer-directed surgery	None/Unknown	Yes	Blank(s)	Blank(s)	0	98	Blank(s)	Blank(s)	Blank(s)
16472452	Chinese	Any Medicaid	Married (including common law)	Female	2007	62 years	62	60-64 years	C56.9-Ovary	Poorly differentiated; Grade III	Bilateral, single primary	Positive histology	8441/3: Serous cystadenocarcinoma, NOS	Ovary	Distant site(s)/node(s) involved	Distant	D	IIIC	T3c	N0	M0	Blank(s)	Blank(s)	Blank(s)	Blank(s)	Blank(s)	Blank(s)	Blank(s)	Blank(s)	Blank(s)	Blank(s)	Blank(s)	61	4 or more regional lymph nodes removed	None; diagnosed at autopsy	Surgery performed	Blank(s)	Blank(s)	Blank(s)	No radiation and/or cancer-directed surgery	None/Unknown	Yes	Blank(s)	Blank(s)	6	0	Blank(s)	Blank(s)	Blank(s)
16475850	Chinese	Insured	Married (including common law)	Female	2007	35 years	35	35-39 years	C56.9-Ovary	Moderately differentiated; Grade II	Right - origin of primary	Positive histology	8480/3: Mucinous adenocarcinoma	Ovary	Localized only	Localized	L	INOS	T1NOS	N0	M0	Blank(s)	Blank(s)	Blank(s)	Blank(s)	Blank(s)	Blank(s)	Blank(s)	Blank(s)	Blank(s)	Blank(s)	Blank(s)	57	4 or more regional lymph nodes removed	Non-primary surgical procedure to other regional sites	Surgery performed	Blank(s)	Blank(s)	Blank(s)	No radiation and/or cancer-directed surgery	None/Unknown	Yes	Blank(s)	Blank(s)	10	0	Blank(s)	Blank(s)	Blank(s)
16492785	Chinese	Insured	Married (including common law)	Female	2009	78 years	78	75-79 years	C56.9-Ovary	Poorly differentiated; Grade III	Left - origin of primary	Positive histology	8441/3: Serous cystadenocarcinoma, NOS	Ovary	Distant site(s)/node(s) involved	Distant	D	IV	T3c	N0	M1	Blank(s)	Blank(s)	Blank(s)	Blank(s)	Blank(s)	Blank(s)	Blank(s)	Blank(s)	Blank(s)	Blank(s)	Blank(s)	61	None	Non-primary surgical procedure to other regional sites	Surgery performed	Blank(s)	Blank(s)	Blank(s)	No radiation and/or cancer-directed surgery	None/Unknown	Yes	Blank(s)	Blank(s)	0	98	Blank(s)	Blank(s)	Blank(s)
16494667	Chinese	Insured	Married (including common law)	Female	2009	74 years	74	70-74 years	C56.9-Ovary	Poorly differentiated; Grade III	Bilateral, single primary	Positive histology	8441/3: Serous cystadenocarcinoma, NOS	Ovary	Distant site(s)/node(s) involved	Distant	D	IV	T3NOS	N0	M1	Blank(s)	Blank(s)	Blank(s)	Blank(s)	Blank(s)	Blank(s)	Blank(s)	Blank(s)	Blank(s)	Blank(s)	Blank(s)	61	None	Non-primary surgical procedure to other regional sites	Surgery performed	Blank(s)	Blank(s)	Blank(s)	No radiation and/or cancer-directed surgery	None/Unknown	Yes	Blank(s)	Blank(s)	0	98	Blank(s)	Blank(s)	Blank(s)
16502227	Chinese	Insured	Widowed	Female	2010	81 years	81	80-84 years	C56.9-Ovary	Undifferentiated; anaplastic; Grade IV	Left - origin of primary	Positive histology	8441/3: Serous cystadenocarcinoma, NOS	Ovary	Distant site(s)/node(s) involved	Distant	D	IV	T3c	N0	M1	IV	T3c	N0	M1	Blank(s)	Blank(s)	Blank(s)	Blank(s)	Blank(s)	Blank(s)	Blank(s)	61	4 or more regional lymph nodes removed	Non-primary surgical procedure to distant site	Surgery performed	Blank(s)	Blank(s)	Blank(s)	No radiation and/or cancer-directed surgery	None/Unknown	Yes	Blank(s)	Blank(s)	14	0	No	No	No
16507961	Chinese	Insured	Married (including common law)	Female	2010	69 years	69	65-69 years	C56.9-Ovary	Poorly differentiated; Grade III	Right - origin of primary	Positive histology	8441/3: Serous cystadenocarcinoma, NOS	Ovary	Distant site(s)/node(s) involved	Distant	D	IIIC	T3c	N0	M0	IIIC	T3c	N0	M0	Blank(s)	Blank(s)	Blank(s)	Blank(s)	Blank(s)	Blank(s)	Blank(s)	60	4 or more regional lymph nodes removed	None; diagnosed at autopsy	Surgery performed	Blank(s)	Blank(s)	Blank(s)	No radiation and/or cancer-directed surgery	None/Unknown	Yes	Blank(s)	Blank(s)	13	0	No	No	No
16513047	Chinese	Insured	Widowed	Female	2010	79 years	79	75-79 years	C56.9-Ovary	Poorly differentiated; Grade III	Right - origin of primary	Positive histology	8441/3: Serous cystadenocarcinoma, NOS	Ovary	Distant site(s)/node(s) involved	Distant	D	IIIC	T3c	N0	M0	IIIC	T3c	N0	M0	Blank(s)	Blank(s)	Blank(s)	Blank(s)	Blank(s)	Blank(s)	Blank(s)	61	None	None; diagnosed at autopsy	Surgery performed	Blank(s)	Blank(s)	Blank(s)	No radiation and/or cancer-directed surgery	None/Unknown	Yes	Blank(s)	Blank(s)	0	98	No	No	No
16518799	Chinese	Insured	Married (including common law)	Female	2012	54 years	54	50-54 years	C56.9-Ovary	Undifferentiated; anaplastic; Grade IV	Right - origin of primary	Positive histology	8310/3: Clear cell adenocarcinoma, NOS	Ovary	Regional by direct extension only	Localized	L	IC	T1c	N0	M0	IC	T1c	N0	M0	Blank(s)	Blank(s)	Blank(s)	Blank(s)	Blank(s)	Blank(s)	Blank(s)	57	4 or more regional lymph nodes removed	None; diagnosed at autopsy	Surgery performed	Blank(s)	Blank(s)	Blank(s)	No radiation and/or cancer-directed surgery	None/Unknown	Yes	Blank(s)	Blank(s)	7	0	No	No	No
16530202	Chinese	Insured	Single (never married)	Female	2012	58 years	58	55-59 years	C56.9-Ovary	Poorly differentiated; Grade III	Right - origin of primary	Positive histology	8310/3: Clear cell adenocarcinoma, NOS	Ovary	Localized only	Localized	L	IA	T1a	N0	M0	IA	T1a	N0	M0	Blank(s)	Blank(s)	Blank(s)	Blank(s)	Blank(s)	Blank(s)	Blank(s)	57	4 or more regional lymph nodes removed	None; diagnosed at autopsy	Surgery performed	Blank(s)	Blank(s)	Blank(s)	No radiation and/or cancer-directed surgery	None/Unknown	Yes	Blank(s)	Blank(s)	18	0	No	No	No
16530529	Chinese	Insured	Single (never married)	Female	2012	51 years	51	50-54 years	C56.9-Ovary	Undifferentiated; anaplastic; Grade IV	Bilateral, single primary	Positive histology	8441/3: Serous cystadenocarcinoma, NOS	Ovary	Distant site(s)/node(s) involved	Distant	D	IIINOS	T3b	NX	M0	IIINOS	T3b	NX	M0	Blank(s)	Blank(s)	Blank(s)	Blank(s)	Blank(s)	Blank(s)	Blank(s)	51	None	None; diagnosed at autopsy	Surgery performed	Blank(s)	Blank(s)	Blank(s)	No radiation and/or cancer-directed surgery	None/Unknown	Yes	Blank(s)	Blank(s)	0	98	No	No	No
16530560	Chinese	Insured/No specifics	Married (including common law)	Female	2014	75 years	75	75-79 years	C56.9-Ovary	Poorly differentiated; Grade III	Bilateral, single primary	Positive histology	8441/3: Serous cystadenocarcinoma, NOS	Ovary	Distant site(s)/node(s) involved	Distant	D	IIIC	T3c	N0	M0	IIIC	T3c	N0	M0	Blank(s)	Blank(s)	Blank(s)	Blank(s)	Blank(s)	Blank(s)	Blank(s)	57	None	None; diagnosed at autopsy	Surgery performed	Blank(s)	Blank(s)	Blank(s)	No radiation and/or cancer-directed surgery	None/Unknown	Yes	Blank(s)	Blank(s)	0	98	No	No	No
16531448	Chinese	Insured/No specifics	Separated	Female	2012	42 years	42	40-44 years	C56.9-Ovary	Unknown	Right - origin of primary	Positive histology	8380/3: Endometrioid carcinoma	Ovary	Regional by direct extension only	Localized	D	IC	T1c	N0	M0	IC	T1c	N0	M0	Blank(s)	Blank(s)	Blank(s)	Blank(s)	Blank(s)	Blank(s)	Blank(s)	50	1 to 3 regional lymph nodes removed	None; diagnosed at autopsy	Surgery performed	Blank(s)	Blank(s)	Blank(s)	No radiation and/or cancer-directed surgery	None/Unknown	Yes	Blank(s)	Blank(s)	2	0	No	No	No
16533644	Chinese	Insured	Divorced	Female	2012	47 years	47	45-49 years	C56.9-Ovary	Undifferentiated; anaplastic; Grade IV	Bilateral, single primary	Positive histology	8441/3: Serous cystadenocarcinoma, NOS	Ovary	Distant site(s)/node(s) involved	Distant	D	IIIB	T3b	N0	M0	IIIB	T3b	N0	M0	Blank(s)	Blank(s)	Blank(s)	Blank(s)	Blank(s)	Blank(s)	Blank(s)	61	1 to 3 regional lymph nodes removed	Non-primary surgical procedure to other regional sites	Surgery performed	Blank(s)	Blank(s)	Blank(s)	No radiation and/or cancer-directed surgery	None/Unknown	Yes	Blank(s)	Blank(s)	2	0	No	No	No
16557872	Chinese	Insured	Married (including common law)	Female	2014	49 years	49	45-49 years	C56.9-Ovary	Poorly differentiated; Grade III	Left - origin of primary	Positive histology	8310/3: Clear cell adenocarcinoma, NOS	Ovary	Localized only	Localized	L	IA	T1a	N0	M0	IA	T1a	N0	M0	Blank(s)	Blank(s)	Blank(s)	Blank(s)	Blank(s)	Blank(s)	Blank(s)	57	4 or more regional lymph nodes removed	None; diagnosed at autopsy	Surgery performed	Blank(s)	Blank(s)	Blank(s)	No radiation and/or cancer-directed surgery	None/Unknown	Yes	Blank(s)	Blank(s)	9	0	No	No	No
16559863	Chinese	Insured	Widowed	Female	2014	66 years	66	65-69 years	C56.9-Ovary	Poorly differentiated; Grade III	Left - origin of primary	Positive histology	8480/3: Mucinous adenocarcinoma	Ovary	Regional by direct extension only	Localized	L	IC	T1c	N0	M0	IC	T1c	N0	M0	Blank(s)	Blank(s)	Blank(s)	Blank(s)	Blank(s)	Blank(s)	Blank(s)	57	1 to 3 regional lymph nodes removed	None; diagnosed at autopsy	Surgery performed	Blank(s)	Blank(s)	Blank(s)	No radiation and/or cancer-directed surgery	None/Unknown	Yes	Blank(s)	Blank(s)	1	0	No	No	No
16562649	Chinese	Insured/No specifics	Married (including common law)	Female	2014	44 years	44	40-44 years	C56.9-Ovary	Well differentiated; Grade I	Right - origin of primary	Positive histology	8380/3: Endometrioid carcinoma	Ovary	Regional by direct extension only	Localized	L	IC	T1c	N0	M0	IC	T1c	N0	M0	Blank(s)	Blank(s)	Blank(s)	Blank(s)	Blank(s)	Blank(s)	Blank(s)	57	4 or more regional lymph nodes removed	Non-primary surgical procedure to other regional sites	Surgery performed	Blank(s)	Blank(s)	Blank(s)	No radiation and/or cancer-directed surgery	None/Unknown	Yes	Blank(s)	Blank(s)	16	0	No	No	No
16565066	Chinese	Insured	Married (including common law)	Female	2015	60 years	60	60-64 years	C56.9-Ovary	Unknown	Bilateral, single primary	Positive histology	8441/3: Serous cystadenocarcinoma, NOS	Ovary	Distant site(s)/node(s) involved	Distant	D	IIIC	T3c	N0	M0	IIIC	T3c	N0	M0	Blank(s)	Blank(s)	Blank(s)	Blank(s)	Blank(s)	Blank(s)	Blank(s)	61	None	Non-primary surgical procedure to other regional sites	Surgery performed	Blank(s)	Blank(s)	Blank(s)	No radiation and/or cancer-directed surgery	None/Unknown	Yes	Blank(s)	Blank(s)	0	98	No	No	No
16566915	Chinese	Insured	Unknown	Female	2014	59 years	59	55-59 years	C56.9-Ovary	Undifferentiated; anaplastic; Grade IV	Bilateral, single primary	Positive histology	8441/3: Serous cystadenocarcinoma, NOS	Ovary	Distant site(s)/node(s) involved	Distant	D	UNK Stage	T3c	NX	MX	IIIC	T3c	NX	M0	Blank(s)	Blank(s)	Blank(s)	Blank(s)	Blank(s)	Blank(s)	Blank(s)	60	None	Non-primary surgical procedure to other regional sites	Surgery performed	Blank(s)	Blank(s)	Blank(s)	No radiation and/or cancer-directed surgery	None/Unknown	Yes	Blank(s)	Blank(s)	99	99	Unknown	Unknown	Unknown
16570532	Chinese	Insured	Married (including common law)	Female	2015	50 years	50	50-54 years	C56.9-Ovary	Poorly differentiated; Grade III	Left - origin of primary	Positive histology	8441/3: Serous cystadenocarcinoma, NOS	Ovary	Distant site(s)/node(s) involved	Distant	D	IIIC	T3c	N0	M0	IIIC	T3c	N0	M0	Blank(s)	Blank(s)	Blank(s)	Blank(s)	Blank(s)	Blank(s)	Blank(s)	56	None	None; diagnosed at autopsy	Surgery performed	Blank(s)	Blank(s)	Blank(s)	No radiation and/or cancer-directed surgery	None/Unknown	Yes	Blank(s)	Blank(s)	0	98	No	No	No
16576574	Chinese	Insured	Single (never married)	Female	2016	63 years	63	60-64 years	C56.9-Ovary	Poorly differentiated; Grade III	Left - origin of primary	Positive histology	8380/3: Endometrioid carcinoma	Ovary	Regional by direct extension only	Blank(s)	Blank(s)	Blank(s)	Blank(s)	Blank(s)	Blank(s)	Blank(s)	Blank(s)	Blank(s)	Blank(s)	1C	p1C	c0	c0	Pathologic	Clinical	Clinical	57	None	None; diagnosed at autopsy	Surgery performed	Blank(s)	Blank(s)	Blank(s)	No radiation and/or cancer-directed surgery	None/Unknown	No/Unknown	Blank(s)	121	0	98	No	No	No
16576999	Chinese	Insured	Single (never married)	Female	2015	55 years	55	55-59 years	C56.9-Ovary	Well differentiated; Grade I	Right - origin of primary	Positive histology	8480/3: Mucinous adenocarcinoma	Ovary	Regional by direct extension only	Localized	L	IC	T1c	N0	M0	IC	T1c	N0	M0	Blank(s)	Blank(s)	Blank(s)	Blank(s)	Blank(s)	Blank(s)	Blank(s)	57	4 or more regional lymph nodes removed	None; diagnosed at autopsy	Surgery performed	Blank(s)	Blank(s)	Blank(s)	No radiation and/or cancer-directed surgery	None/Unknown	Yes	Blank(s)	Blank(s)	32	0	No	No	No
16579499	Chinese	Insured	Single (never married)	Female	2015	28 years	28	25-29 years	C56.9-Ovary	Unknown	Bilateral, single primary	Positive histology	8441/3: Serous cystadenocarcinoma, NOS	Ovary	Distant site(s)/node(s) involved	Distant	D	IIIC	T3c	N0	M0	IIIC	T3c	N0	M0	Blank(s)	Blank(s)	Blank(s)	Blank(s)	Blank(s)	Blank(s)	Blank(s)	61	1 to 3 regional lymph nodes removed	None; diagnosed at autopsy	Surgery performed	Blank(s)	Blank(s)	Blank(s)	No radiation and/or cancer-directed surgery	None/Unknown	Yes	Blank(s)	Blank(s)	2	0	No	No	No
19558653	Chinese	Blank(s)	Married (including common law)	Female	2004	47 years	47	45-49 years	C56.9-Ovary	Poorly differentiated; Grade III	Bilateral, single primary	Positive histology	8310/3: Clear cell adenocarcinoma, NOS	Ovary	Distant site(s)/node(s) involved	Distant	D	IIIC	T3c	N1	M0	Blank(s)	Blank(s)	Blank(s)	Blank(s)	Blank(s)	Blank(s)	Blank(s)	Blank(s)	Blank(s)	Blank(s)	Blank(s)	57	4 or more regional lymph nodes removed	None; diagnosed at autopsy	Surgery performed	Blank(s)	Blank(s)	Blank(s)	No radiation and/or cancer-directed surgery	None/Unknown	Yes	Blank(s)	Blank(s)	23	97	Blank(s)	Blank(s)	Blank(s)
22557744	Chinese	Insured	Married (including common law)	Female	2016	81 years	81	80-84 years	C56.9-Ovary	Undifferentiated; anaplastic; Grade IV	Right - origin of primary	Positive histology	8441/3: Serous cystadenocarcinoma, NOS	Ovary	Regional by direct extension only	Blank(s)	Blank(s)	Blank(s)	Blank(s)	Blank(s)	Blank(s)	Blank(s)	Blank(s)	Blank(s)	Blank(s)	2C	p2C	c0	c0	Pathologic	Clinical	Clinical	60	None	None; diagnosed at autopsy	Surgery performed	Blank(s)	Blank(s)	Blank(s)	No radiation and/or cancer-directed surgery	None/Unknown	No/Unknown	Blank(s)	130	0	98	No	No	No
23500149	Chinese	Insured	Single (never married)	Female	2014	85+ years	87	85+ years	C56.9-Ovary	Unknown	Left - origin of primary	Positive histology	8441/3: Serous cystadenocarcinoma, NOS	Ovary	Distant site(s)/node(s) involved	Distant	D	IIIC	T3NOS	N1	M0	IIIC	T3NOS	N1	M0	Blank(s)	Blank(s)	Blank(s)	Blank(s)	Blank(s)	Blank(s)	Blank(s)	60	None	None; diagnosed at autopsy	Surgery performed	Blank(s)	Blank(s)	Blank(s)	No radiation and/or cancer-directed surgery	None/Unknown	Yes	Blank(s)	Blank(s)	0	98	No	No	No
25767806	Chinese	Blank(s)	Married (including common law)	Female	2004	55 years	55	55-59 years	C56.9-Ovary	Well differentiated; Grade I	Left - origin of primary	Positive histology	8380/3: Endometrioid carcinoma	Ovary	Regional by direct extension only	Regional	D	IIA	T2a	N0	M0	Blank(s)	Blank(s)	Blank(s)	Blank(s)	Blank(s)	Blank(s)	Blank(s)	Blank(s)	Blank(s)	Blank(s)	Blank(s)	57	4 or more regional lymph nodes removed	None; diagnosed at autopsy	Surgery performed	Blank(s)	Blank(s)	Blank(s)	Radiation after surgery	Beam radiation	No/Unknown	Blank(s)	Blank(s)	14	0	Blank(s)	Blank(s)	Blank(s)
25824129	Chinese	Blank(s)	Married (including common law)	Female	2005	49 years	49	45-49 years	C56.9-Ovary	Poorly differentiated; Grade III	Right - origin of primary	Positive histology	8460/3: Papillary serous cystadenocarcinoma	Ovary	Localized only	Localized	L	IA	T1a	N0	M0	Blank(s)	Blank(s)	Blank(s)	Blank(s)	Blank(s)	Blank(s)	Blank(s)	Blank(s)	Blank(s)	Blank(s)	Blank(s)	57	4 or more regional lymph nodes removed	Non-primary surgical procedure to distant lymph node(s)	Surgery performed	Blank(s)	Blank(s)	Blank(s)	No radiation and/or cancer-directed surgery	None/Unknown	Yes	Blank(s)	Blank(s)	28	0	Blank(s)	Blank(s)	Blank(s)
25876816	Chinese	Blank(s)	Married (including common law)	Female	2006	44 years	44	40-44 years	C56.9-Ovary	Undifferentiated; anaplastic; Grade IV	Left - origin of primary	Positive histology	8310/3: Clear cell adenocarcinoma, NOS	Ovary	Localized only	Localized	L	IA	T1a	N0	M0	Blank(s)	Blank(s)	Blank(s)	Blank(s)	Blank(s)	Blank(s)	Blank(s)	Blank(s)	Blank(s)	Blank(s)	Blank(s)	57	4 or more regional lymph nodes removed	None; diagnosed at autopsy	Surgery performed	Blank(s)	Blank(s)	Blank(s)	No radiation and/or cancer-directed surgery	None/Unknown	No/Unknown	Blank(s)	Blank(s)	13	0	Blank(s)	Blank(s)	Blank(s)
25886336	Chinese	Insured	Married (including common law)	Female	2007	50 years	50	50-54 years	C56.9-Ovary	Well differentiated; Grade I	Bilateral, single primary	Positive histology	8380/3: Endometrioid carcinoma	Ovary	Distant site(s)/node(s) involved	Distant	D	IIIC	T3c	N0	M0	Blank(s)	Blank(s)	Blank(s)	Blank(s)	Blank(s)	Blank(s)	Blank(s)	Blank(s)	Blank(s)	Blank(s)	Blank(s)	57	None	None; diagnosed at autopsy	Surgery performed	Blank(s)	Blank(s)	Blank(s)	No radiation and/or cancer-directed surgery	None/Unknown	Yes	Blank(s)	Blank(s)	0	98	Blank(s)	Blank(s)	Blank(s)
26320741	Chinese	Insured	Single (never married)	Female	2007	53 years	53	50-54 years	C56.9-Ovary	Undifferentiated; anaplastic; Grade IV	Right - origin of primary	Positive histology	8310/3: Clear cell adenocarcinoma, NOS	Ovary	Regional by direct extension only	Localized	D	IC	T1c	N0	M0	Blank(s)	Blank(s)	Blank(s)	Blank(s)	Blank(s)	Blank(s)	Blank(s)	Blank(s)	Blank(s)	Blank(s)	Blank(s)	52	None	None; diagnosed at autopsy	Surgery performed	Blank(s)	Blank(s)	Blank(s)	No radiation and/or cancer-directed surgery	None/Unknown	Yes	Blank(s)	Blank(s)	0	98	Blank(s)	Blank(s)	Blank(s)
26344946	Chinese	Insured	Married (including common law)	Female	2008	37 years	37	35-39 years	C56.9-Ovary	Poorly differentiated; Grade III	Right - origin of primary	Positive histology	8460/3: Papillary serous cystadenocarcinoma	Ovary	Localized only	Localized	L	IA	T1a	N0	M0	Blank(s)	Blank(s)	Blank(s)	Blank(s)	Blank(s)	Blank(s)	Blank(s)	Blank(s)	Blank(s)	Blank(s)	Blank(s)	57	4 or more regional lymph nodes removed	None; diagnosed at autopsy	Surgery performed	Blank(s)	Blank(s)	Blank(s)	No radiation and/or cancer-directed surgery	None/Unknown	Yes	Blank(s)	Blank(s)	31	0	Blank(s)	Blank(s)	Blank(s)
26363833	Chinese	Any Medicaid	Married (including common law)	Female	2008	77 years	77	75-79 years	C56.9-Ovary	Unknown	Left - origin of primary	Positive exfoliative cytology, no positive histology	8441/3: Serous cystadenocarcinoma, NOS	Ovary	Distant site(s)/node(s) involved	Distant	D	IV	TX	N1	M1	Blank(s)	Blank(s)	Blank(s)	Blank(s)	Blank(s)	Blank(s)	Blank(s)	Blank(s)	Blank(s)	Blank(s)	Blank(s)	0	None	None; diagnosed at autopsy	Not recommended	Blank(s)	Blank(s)	Blank(s)	No radiation and/or cancer-directed surgery	None/Unknown	Yes	Blank(s)	Blank(s)	0	98	Blank(s)	Blank(s)	Blank(s)
26903001	Chinese	Insured	Married (including common law)	Female	2011	47 years	47	45-49 years	C56.9-Ovary	Undifferentiated; anaplastic; Grade IV	Bilateral, single primary	Positive histology	8310/3: Clear cell adenocarcinoma, NOS	Ovary	Distant site(s)/node(s) involved	Distant	D	IIIA	T3a	N0	M0	IIIA	T3a	N0	M0	Blank(s)	Blank(s)	Blank(s)	Blank(s)	Blank(s)	Blank(s)	Blank(s)	60	4 or more regional lymph nodes removed	None; diagnosed at autopsy	Surgery performed	Blank(s)	Blank(s)	Blank(s)	No radiation and/or cancer-directed surgery	None/Unknown	Yes	Blank(s)	Blank(s)	8	0	No	No	No
26923910	Chinese	Insured	Widowed	Female	2012	78 years	78	75-79 years	C56.9-Ovary	Undifferentiated; anaplastic; Grade IV	Bilateral, single primary	Positive histology	8441/3: Serous cystadenocarcinoma, NOS	Ovary	Distant site(s)/node(s) involved	Distant	D	IIIC	T3c	N0	M0	IIIC	T3c	N0	M0	Blank(s)	Blank(s)	Blank(s)	Blank(s)	Blank(s)	Blank(s)	Blank(s)	61	1 to 3 regional lymph nodes removed	None; diagnosed at autopsy	Surgery performed	Blank(s)	Blank(s)	Blank(s)	No radiation and/or cancer-directed surgery	None/Unknown	Yes	Blank(s)	Blank(s)	3	0	No	No	No
26931026	Chinese	Insured	Single (never married)	Female	2012	85+ years	87	85+ years	C56.9-Ovary	Unknown	Bilateral, single primary	Positive histology	8441/3: Serous cystadenocarcinoma, NOS	Ovary	Distant site(s)/node(s) involved	Distant	D	IIIC	T3c	N0	M0	IIIC	T3c	N0	M0	Blank(s)	Blank(s)	Blank(s)	Blank(s)	Blank(s)	Blank(s)	Blank(s)	56	None	None; diagnosed at autopsy	Surgery performed	Blank(s)	Blank(s)	Blank(s)	No radiation and/or cancer-directed surgery	None/Unknown	Yes	Blank(s)	Blank(s)	0	98	No	No	No
26931763	Chinese	Insured	Married (including common law)	Female	2012	56 years	56	55-59 years	C56.9-Ovary	Undifferentiated; anaplastic; Grade IV	Bilateral, single primary	Positive histology	8460/3: Papillary serous cystadenocarcinoma	Ovary	Distant site(s)/node(s) involved	Distant	D	IIIC	T3c	N0	M0	IIIC	T3c	N0	M0	Blank(s)	Blank(s)	Blank(s)	Blank(s)	Blank(s)	Blank(s)	Blank(s)	62	None	None; diagnosed at autopsy	Surgery performed	Blank(s)	Blank(s)	Blank(s)	No radiation and/or cancer-directed surgery	None/Unknown	Yes	Blank(s)	Blank(s)	0	98	No	No	No
26982529	Chinese	Insured	Married (including common law)	Female	2013	62 years	62	60-64 years	C56.9-Ovary	Poorly differentiated; Grade III	Right - origin of primary	Positive histology	8441/3: Serous cystadenocarcinoma, NOS	Ovary	Distant site(s)/node(s) involved	Distant	D	IIIC	T3c	N0	M0	IIIC	T3c	N0	M0	Blank(s)	Blank(s)	Blank(s)	Blank(s)	Blank(s)	Blank(s)	Blank(s)	60	None	None; diagnosed at autopsy	Surgery performed	Blank(s)	Blank(s)	Blank(s)	No radiation and/or cancer-directed surgery	None/Unknown	Yes	Blank(s)	Blank(s)	0	98	No	No	No
26989016	Chinese	Insured	Single (never married)	Female	2013	49 years	49	45-49 years	C56.9-Ovary	Undifferentiated; anaplastic; Grade IV	Right - origin of primary	Positive histology	8441/3: Serous cystadenocarcinoma, NOS	Ovary	Distant site(s)/node(s) involved	Distant	D	IIIB	T3b	N0	M0	IIIB	T3b	N0	M0	Blank(s)	Blank(s)	Blank(s)	Blank(s)	Blank(s)	Blank(s)	Blank(s)	63	None	None; diagnosed at autopsy	Surgery performed	Blank(s)	Blank(s)	Blank(s)	No radiation and/or cancer-directed surgery	None/Unknown	Yes	Blank(s)	Blank(s)	0	98	No	No	No
27012338	Chinese	Insured	Married (including common law)	Female	2014	40 years	40	40-44 years	C56.9-Ovary	Undifferentiated; anaplastic; Grade IV	Right - origin of primary	Positive histology	8310/3: Clear cell adenocarcinoma, NOS	Ovary	Regional by direct extension only	Distant	RE	IC	T1c	N0	M0	IC	T1c	N0	M0	Blank(s)	Blank(s)	Blank(s)	Blank(s)	Blank(s)	Blank(s)	Blank(s)	61	4 or more regional lymph nodes removed	None; diagnosed at autopsy	Surgery performed	Blank(s)	Blank(s)	Blank(s)	No radiation and/or cancer-directed surgery	None/Unknown	Yes	Blank(s)	Blank(s)	18	0	No	No	No
27021354	Chinese	Insured	Married (including common law)	Female	2014	53 years	53	50-54 years	C56.9-Ovary	Undifferentiated; anaplastic; Grade IV	Bilateral, single primary	Positive histology	8441/3: Serous cystadenocarcinoma, NOS	Ovary	Distant site(s)/node(s) involved	Distant	D	IIIC	T3c	N0	M0	IIIC	T3c	N0	M0	Blank(s)	Blank(s)	Blank(s)	Blank(s)	Blank(s)	Blank(s)	Blank(s)	61	None	None; diagnosed at autopsy	Surgery performed	Blank(s)	Blank(s)	Blank(s)	No radiation and/or cancer-directed surgery	None/Unknown	Yes	Blank(s)	Blank(s)	0	98	No	No	No
27029771	Chinese	Insured	Single (never married)	Female	2014	66 years	66	65-69 years	C56.9-Ovary	Unknown	Left - origin of primary	Positive histology	8441/3: Serous cystadenocarcinoma, NOS	Ovary	Distant site(s)/node(s) involved	Distant	D	IV	T3c	N1	M1	IV	T3c	N1	M1	Blank(s)	Blank(s)	Blank(s)	Blank(s)	Blank(s)	Blank(s)	Blank(s)	60	None	None; diagnosed at autopsy	Surgery performed	Blank(s)	Blank(s)	Blank(s)	No radiation and/or cancer-directed surgery	None/Unknown	Yes	Blank(s)	Blank(s)	0	98	No	No	No
27450419	Chinese	Insured	Married (including common law)	Female	2014	61 years	61	60-64 years	C56.9-Ovary	Undifferentiated; anaplastic; Grade IV	Left - origin of primary	Positive histology	8441/3: Serous cystadenocarcinoma, NOS	Ovary	Distant site(s)/node(s) involved	Distant	D	IIIC	T3c	N0	M0	IIIC	T3c	N0	M0	Blank(s)	Blank(s)	Blank(s)	Blank(s)	Blank(s)	Blank(s)	Blank(s)	60	None	Non-primary surgical procedure to other regional sites	Surgery performed	Blank(s)	Blank(s)	Blank(s)	No radiation and/or cancer-directed surgery	None/Unknown	Yes	Blank(s)	Blank(s)	0	98	No	No	No
27490914	Chinese	Insured	Divorced	Female	2015	55 years	55	55-59 years	C56.9-Ovary	Well differentiated; Grade I	Right - origin of primary	Positive histology	8380/3: Endometrioid carcinoma	Ovary	Localized only	Localized	L	IA	T1a	N0	M0	IA	T1a	N0	M0	Blank(s)	Blank(s)	Blank(s)	Blank(s)	Blank(s)	Blank(s)	Blank(s)	50	4 or more regional lymph nodes removed	None; diagnosed at autopsy	Surgery performed	Blank(s)	Blank(s)	Blank(s)	No radiation and/or cancer-directed surgery	None/Unknown	No/Unknown	Blank(s)	Blank(s)	7	0	No	No	No
27495032	Chinese	Insured	Unknown	Female	2015	75 years	75	75-79 years	C56.9-Ovary	Poorly differentiated; Grade III	Bilateral, single primary	Positive histology	8441/3: Serous cystadenocarcinoma, NOS	Ovary	Distant site(s)/node(s) involved	Distant	D	IIIC	T3c	N0	M0	IIIC	T3c	N0	M0	Blank(s)	Blank(s)	Blank(s)	Blank(s)	Blank(s)	Blank(s)	Blank(s)	61	None	None; diagnosed at autopsy	Surgery performed	Blank(s)	Blank(s)	Blank(s)	No radiation and/or cancer-directed surgery	None/Unknown	No/Unknown	Blank(s)	Blank(s)	0	98	No	No	No
27507644	Chinese	Insured	Married (including common law)	Female	2015	64 years	64	60-64 years	C56.9-Ovary	Unknown	Left - origin of primary	Positive histology	8310/3: Clear cell adenocarcinoma, NOS	Ovary	Distant site(s)/node(s) involved	Distant	D	IIINOS	T3NOS	N0	M0	IIINOS	T3NOS	N0	M0	Blank(s)	Blank(s)	Blank(s)	Blank(s)	Blank(s)	Blank(s)	Blank(s)	60	None	None; diagnosed at autopsy	Surgery performed	Blank(s)	Blank(s)	Blank(s)	No radiation and/or cancer-directed surgery	None/Unknown	Yes	Blank(s)	Blank(s)	0	98	No	No	No
27523900	Chinese	Insured	Married (including common law)	Female	2016	46 years	46	45-49 years	C56.9-Ovary	Well differentiated; Grade I	Left - origin of primary	Positive histology	8380/3: Endometrioid carcinoma	Ovary	Localized only	Blank(s)	Blank(s)	Blank(s)	Blank(s)	Blank(s)	Blank(s)	Blank(s)	Blank(s)	Blank(s)	Blank(s)	1C	p1C	p0	c0	Pathologic	Pathologic	Clinical	57	4 or more regional lymph nodes removed	None; diagnosed at autopsy	Surgery performed	Blank(s)	Blank(s)	Blank(s)	No radiation and/or cancer-directed surgery	None/Unknown	Yes	Blank(s)	27	10	0	No	No	No
28488297	Chinese	Blank(s)	Widowed	Female	2005	85+ years	85	85+ years	C56.9-Ovary	Poorly differentiated; Grade III	Bilateral, single primary	Positive histology	8441/3: Serous cystadenocarcinoma, NOS	Ovary	Distant site(s)/node(s) involved	Distant	D	IIINOS	T3c	NX	M0	Blank(s)	Blank(s)	Blank(s)	Blank(s)	Blank(s)	Blank(s)	Blank(s)	Blank(s)	Blank(s)	Blank(s)	Blank(s)	60	None	None; diagnosed at autopsy	Surgery performed	Blank(s)	Blank(s)	Blank(s)	No radiation and/or cancer-directed surgery	None/Unknown	No/Unknown	Blank(s)	Blank(s)	0	98	Blank(s)	Blank(s)	Blank(s)
28974321	Chinese	Any Medicaid	Single (never married)	Female	2007	64 years	64	60-64 years	C56.9-Ovary	Unknown	Bilateral, single primary	Positive exfoliative cytology, no positive histology	8441/3: Serous cystadenocarcinoma, NOS	Ovary	Distant site(s)/node(s) involved	Distant	D	IV	T2b	N1	M1	Blank(s)	Blank(s)	Blank(s)	Blank(s)	Blank(s)	Blank(s)	Blank(s)	Blank(s)	Blank(s)	Blank(s)	Blank(s)	60	1 to 3 regional lymph nodes removed	None; diagnosed at autopsy	Surgery performed	Blank(s)	Blank(s)	Blank(s)	No radiation and/or cancer-directed surgery	None/Unknown	Yes	Blank(s)	Blank(s)	2	0	Blank(s)	Blank(s)	Blank(s)
29001874	Chinese	Insured	Married (including common law)	Female	2010	42 years	42	40-44 years	C56.9-Ovary	Well differentiated; Grade I	Right - origin of primary	Positive histology	8380/3: Endometrioid carcinoma	Ovary	Localized only	Localized	L	IA	T1a	N0	M0	IA	T1a	N0	M0	Blank(s)	Blank(s)	Blank(s)	Blank(s)	Blank(s)	Blank(s)	Blank(s)	52	None	None; diagnosed at autopsy	Surgery performed	Blank(s)	Blank(s)	Blank(s)	No radiation and/or cancer-directed surgery	None/Unknown	No/Unknown	Blank(s)	Blank(s)	0	98	No	No	No
29408538	Chinese	Insured	Married (including common law)	Female	2014	56 years	56	55-59 years	C56.9-Ovary	Poorly differentiated; Grade III	Bilateral, single primary	Positive histology	8441/3: Serous cystadenocarcinoma, NOS	Ovary	Distant site(s)/node(s) involved	Distant	D	IIIC	T3c	N1	M0	IIIC	T3c	N1	M0	Blank(s)	Blank(s)	Blank(s)	Blank(s)	Blank(s)	Blank(s)	Blank(s)	60	4 or more regional lymph nodes removed	None; diagnosed at autopsy	Surgery performed	Blank(s)	Blank(s)	Blank(s)	No radiation and/or cancer-directed surgery	None/Unknown	Yes	Blank(s)	Blank(s)	16	15	No	No	No
31402989	Chinese	Insured	Married (including common law)	Female	2007	32 years	32	30-34 years	C56.9-Ovary	Unknown	Right - origin of primary	Positive histology	8380/3: Endometrioid carcinoma	Ovary	Regional by direct extension only	Localized	L	IC	T1c	N0	M0	Blank(s)	Blank(s)	Blank(s)	Blank(s)	Blank(s)	Blank(s)	Blank(s)	Blank(s)	Blank(s)	Blank(s)	Blank(s)	36	1 to 3 regional lymph nodes removed	None; diagnosed at autopsy	Surgery performed	Blank(s)	Blank(s)	Blank(s)	No radiation and/or cancer-directed surgery	None/Unknown	Yes	Blank(s)	Blank(s)	3	0	Blank(s)	Blank(s)	Blank(s)
31891910	Chinese	Insured	Married (including common law)	Female	2012	48 years	48	45-49 years	C56.9-Ovary	Poorly differentiated; Grade III	Left - origin of primary	Positive histology	8441/3: Serous cystadenocarcinoma, NOS	Ovary	Distant site(s)/node(s) involved	Distant	D	IIIA	T3a	N0	M0	IIIA	T3a	N0	M0	Blank(s)	Blank(s)	Blank(s)	Blank(s)	Blank(s)	Blank(s)	Blank(s)	61	4 or more regional lymph nodes removed	None; diagnosed at autopsy	Surgery performed	Blank(s)	Blank(s)	Blank(s)	No radiation and/or cancer-directed surgery	None/Unknown	Yes	Blank(s)	Blank(s)	5	0	No	No	No
31892591	Chinese	Insured	Single (never married)	Female	2012	42 years	42	40-44 years	C56.9-Ovary	Well differentiated; Grade I	Right - origin of primary	Positive histology	8380/3: Endometrioid carcinoma	Ovary	Localized only	Localized	L	IA	T1a	N0	M0	IA	T1a	N0	M0	Blank(s)	Blank(s)	Blank(s)	Blank(s)	Blank(s)	Blank(s)	Blank(s)	61	1 to 3 regional lymph nodes removed	None; diagnosed at autopsy	Surgery performed	Blank(s)	Blank(s)	Blank(s)	No radiation and/or cancer-directed surgery	None/Unknown	No/Unknown	Blank(s)	Blank(s)	3	0	No	No	No
31932132	Chinese	Insured	Single (never married)	Female	2014	64 years	64	60-64 years	C56.9-Ovary	Well differentiated; Grade I	Right - origin of primary	Positive histology	8460/3: Papillary serous cystadenocarcinoma	Ovary	Distant site(s)/node(s) involved	Distant	D	IIIC	T3c	N0	M0	IIIC	T3c	N0	M0	Blank(s)	Blank(s)	Blank(s)	Blank(s)	Blank(s)	Blank(s)	Blank(s)	57	None	None; diagnosed at autopsy	Surgery performed	Blank(s)	Blank(s)	Blank(s)	No radiation and/or cancer-directed surgery	None/Unknown	Yes	Blank(s)	Blank(s)	0	98	No	No	No
31938737	Chinese	Insured	Married (including common law)	Female	2014	73 years	73	70-74 years	C56.9-Ovary	Undifferentiated; anaplastic; Grade IV	Left - origin of primary	Positive histology	8441/3: Serous cystadenocarcinoma, NOS	Ovary	Distant site(s)/node(s) involved	Distant	D	IV	T3c	N1	M1	IV	T3c	N1	M1	Blank(s)	Blank(s)	Blank(s)	Blank(s)	Blank(s)	Blank(s)	Blank(s)	60	4 or more regional lymph nodes removed	None; diagnosed at autopsy	Surgery performed	Blank(s)	Blank(s)	Blank(s)	No radiation and/or cancer-directed surgery	None/Unknown	Yes	Blank(s)	Blank(s)	30	1	No	No	No
31969734	Chinese	Insured	Divorced	Female	2015	54 years	54	50-54 years	C56.9-Ovary	Undifferentiated; anaplastic; Grade IV	Left - origin of primary	Positive histology	8441/3: Serous cystadenocarcinoma, NOS	Ovary	Distant site(s)/node(s) involved	Distant	D	IIIC	T3c	N0	M0	IIIC	T3c	N0	M0	Blank(s)	Blank(s)	Blank(s)	Blank(s)	Blank(s)	Blank(s)	Blank(s)	60	None	None; diagnosed at autopsy	Surgery performed	Blank(s)	Blank(s)	Blank(s)	No radiation and/or cancer-directed surgery	None/Unknown	Yes	Blank(s)	Blank(s)	0	98	No	No	No
32535766	Chinese	Insured	Single (never married)	Female	2010	66 years	66	65-69 years	C56.9-Ovary	Undifferentiated; anaplastic; Grade IV	Right - origin of primary	Positive histology	8380/3: Endometrioid carcinoma	Ovary	Distant site(s)/node(s) involved	Distant	D	IIIC	T3c	N1	M0	IIIC	T3c	N1	M0	Blank(s)	Blank(s)	Blank(s)	Blank(s)	Blank(s)	Blank(s)	Blank(s)	57	4 or more regional lymph nodes removed	None; diagnosed at autopsy	Surgery performed	Blank(s)	Blank(s)	Blank(s)	Radiation after surgery	Beam radiation	Yes	Blank(s)	Blank(s)	11	1	No	No	No
32554965	Chinese	Blank(s)	Married (including common law)	Female	2004	78 years	78	75-79 years	C56.9-Ovary	Moderately differentiated; Grade II	Left - origin of primary	Positive histology	8460/3: Papillary serous cystadenocarcinoma	Ovary	Distant site(s)/node(s) involved	Distant	D	IIIC	T3c	N1	M0	Blank(s)	Blank(s)	Blank(s)	Blank(s)	Blank(s)	Blank(s)	Blank(s)	Blank(s)	Blank(s)	Blank(s)	Blank(s)	90	1 to 3 regional lymph nodes removed	None; diagnosed at autopsy	Surgery performed	Blank(s)	Blank(s)	Blank(s)	No radiation and/or cancer-directed surgery	None/Unknown	Yes	Blank(s)	Blank(s)	3	0	Blank(s)	Blank(s)	Blank(s)
32575822	Chinese	Insured	Widowed	Female	2011	81 years	81	80-84 years	C56.9-Ovary	Unknown	Left - origin of primary	Positive histology	8380/3: Endometrioid carcinoma	Ovary	Regional by direct extension only	Distant	RE	IIC	T2c	N0	M0	IIC	T2c	N0	M0	Blank(s)	Blank(s)	Blank(s)	Blank(s)	Blank(s)	Blank(s)	Blank(s)	52	None	None; diagnosed at autopsy	Surgery performed	Blank(s)	Blank(s)	Blank(s)	No radiation and/or cancer-directed surgery	None/Unknown	No/Unknown	Blank(s)	Blank(s)	0	98	No	No	No
32581208	Chinese	Insured	Married (including common law)	Female	2008	58 years	58	55-59 years	C56.9-Ovary	Poorly differentiated; Grade III	Bilateral, single primary	Positive histology	8460/3: Papillary serous cystadenocarcinoma	Ovary	Distant site(s)/node(s) involved	Distant	D	IIIC	T3c	N1	M0	Blank(s)	Blank(s)	Blank(s)	Blank(s)	Blank(s)	Blank(s)	Blank(s)	Blank(s)	Blank(s)	Blank(s)	Blank(s)	72	4 or more regional lymph nodes removed	None; diagnosed at autopsy	Surgery performed	Blank(s)	Blank(s)	Blank(s)	No radiation and/or cancer-directed surgery	None/Unknown	Yes	Blank(s)	Blank(s)	33	12	Blank(s)	Blank(s)	Blank(s)
32586032	Chinese	Insured	Married (including common law)	Female	2009	60 years	60	60-64 years	C56.9-Ovary	Poorly differentiated; Grade III	Left - origin of primary	Positive histology	8460/3: Papillary serous cystadenocarcinoma	Ovary	Regional by direct extension only	Regional	RE	IIB	T2b	N0	M0	Blank(s)	Blank(s)	Blank(s)	Blank(s)	Blank(s)	Blank(s)	Blank(s)	Blank(s)	Blank(s)	Blank(s)	Blank(s)	52	4 or more regional lymph nodes removed	None; diagnosed at autopsy	Surgery performed	Blank(s)	Blank(s)	Blank(s)	No radiation and/or cancer-directed surgery	None/Unknown	Yes	Blank(s)	Blank(s)	23	0	Blank(s)	Blank(s)	Blank(s)
32596534	Chinese	Insured/No specifics	Single (never married)	Female	2013	67 years	67	65-69 years	C56.9-Ovary	Undifferentiated; anaplastic; Grade IV	Paired site, but no information concerning laterality	Positive histology	8441/3: Serous cystadenocarcinoma, NOS	Ovary	Distant site(s)/node(s) involved	Distant	D	IV	T3NOS	N0	M1	IV	T3NOS	N0	M1	Blank(s)	Blank(s)	Blank(s)	Blank(s)	Blank(s)	Blank(s)	Blank(s)	0	None	Non-primary surgical procedure to distant site	Not recommended	Blank(s)	Blank(s)	Blank(s)	No radiation and/or cancer-directed surgery	None/Unknown	Yes	Blank(s)	Blank(s)	0	98	No	No	Yes
33023964	Chinese	Insured	Married (including common law)	Female	2012	47 years	47	45-49 years	C56.9-Ovary	Well differentiated; Grade I	Right - origin of primary	Positive histology	8480/3: Mucinous adenocarcinoma	Ovary	Localized only	Localized	L	IA	T1a	N0	M0	IA	T1a	N0	M0	Blank(s)	Blank(s)	Blank(s)	Blank(s)	Blank(s)	Blank(s)	Blank(s)	51	None	None; diagnosed at autopsy	Surgery performed	Blank(s)	Blank(s)	Blank(s)	No radiation and/or cancer-directed surgery	None/Unknown	No/Unknown	Blank(s)	Blank(s)	0	98	No	No	No
33075654	Chinese	Blank(s)	Single (never married)	Female	2004	54 years	54	50-54 years	C56.9-Ovary	Unknown	Right - origin of primary	Positive histology	8310/3: Clear cell adenocarcinoma, NOS	Ovary	Localized only	Localized	L	IA	T1a	N0	M0	Blank(s)	Blank(s)	Blank(s)	Blank(s)	Blank(s)	Blank(s)	Blank(s)	Blank(s)	Blank(s)	Blank(s)	Blank(s)	57	4 or more regional lymph nodes removed	None; diagnosed at autopsy	Surgery performed	Blank(s)	Blank(s)	Blank(s)	No radiation and/or cancer-directed surgery	None/Unknown	Yes	Blank(s)	Blank(s)	14	0	Blank(s)	Blank(s)	Blank(s)
33411688	Chinese	Blank(s)	Married (including common law)	Female	2004	31 years	31	30-34 years	C56.9-Ovary	Moderately differentiated; Grade II	Right - origin of primary	Positive histology	8380/3: Endometrioid carcinoma	Ovary	Localized only	Localized	L	IA	T1a	N0	M0	Blank(s)	Blank(s)	Blank(s)	Blank(s)	Blank(s)	Blank(s)	Blank(s)	Blank(s)	Blank(s)	Blank(s)	Blank(s)	56	4 or more regional lymph nodes removed	None; diagnosed at autopsy	Surgery performed	Blank(s)	Blank(s)	Blank(s)	No radiation and/or cancer-directed surgery	None/Unknown	Yes	Blank(s)	Blank(s)	15	0	Blank(s)	Blank(s)	Blank(s)
33413062	Chinese	Blank(s)	Single (never married)	Female	2004	46 years	46	45-49 years	C56.9-Ovary	Unknown	Left - origin of primary	Positive histology	8460/3: Papillary serous cystadenocarcinoma	Ovary	Distant site(s)/node(s) involved	Distant	D	IIIC	T3c	N1	M0	Blank(s)	Blank(s)	Blank(s)	Blank(s)	Blank(s)	Blank(s)	Blank(s)	Blank(s)	Blank(s)	Blank(s)	Blank(s)	61	4 or more regional lymph nodes removed	Non-primary surgical procedure to other regional sites	Surgery performed	Blank(s)	Blank(s)	Blank(s)	No radiation and/or cancer-directed surgery	None/Unknown	Yes	Blank(s)	Blank(s)	17	1	Blank(s)	Blank(s)	Blank(s)
33413163	Chinese	Blank(s)	Married (including common law)	Female	2004	70 years	70	70-74 years	C56.9-Ovary	Moderately differentiated; Grade II	Bilateral, single primary	Positive histology	8441/3: Serous cystadenocarcinoma, NOS	Ovary	Distant site(s)/node(s) involved	Distant	D	IIIC	T3NOS	N1	M0	Blank(s)	Blank(s)	Blank(s)	Blank(s)	Blank(s)	Blank(s)	Blank(s)	Blank(s)	Blank(s)	Blank(s)	Blank(s)	72	4 or more regional lymph nodes removed	None; diagnosed at autopsy	Surgery performed	Blank(s)	Blank(s)	Blank(s)	No radiation and/or cancer-directed surgery	None/Unknown	Yes	Blank(s)	Blank(s)	25	1	Blank(s)	Blank(s)	Blank(s)
33415728	Chinese	Blank(s)	Married (including common law)	Female	2004	28 years	28	25-29 years	C56.9-Ovary	Well differentiated; Grade I	Left - origin of primary	Positive histology	8480/3: Mucinous adenocarcinoma	Ovary	Localized only	Localized	L	IA	T1a	N0	M0	Blank(s)	Blank(s)	Blank(s)	Blank(s)	Blank(s)	Blank(s)	Blank(s)	Blank(s)	Blank(s)	Blank(s)	Blank(s)	56	4 or more regional lymph nodes removed	None; diagnosed at autopsy	Surgery performed	Blank(s)	Blank(s)	Blank(s)	No radiation and/or cancer-directed surgery	None/Unknown	Yes	Blank(s)	Blank(s)	12	0	Blank(s)	Blank(s)	Blank(s)
33421618	Chinese	Blank(s)	Widowed	Female	2005	78 years	78	75-79 years	C56.9-Ovary	Poorly differentiated; Grade III	Right - origin of primary	Positive histology	8441/3: Serous cystadenocarcinoma, NOS	Ovary	Distant site(s)/node(s) involved	Distant	D	IV	T2b	N0	M1	Blank(s)	Blank(s)	Blank(s)	Blank(s)	Blank(s)	Blank(s)	Blank(s)	Blank(s)	Blank(s)	Blank(s)	Blank(s)	57	None	None; diagnosed at autopsy	Surgery performed	Blank(s)	Blank(s)	Blank(s)	No radiation and/or cancer-directed surgery	None/Unknown	Yes	Blank(s)	Blank(s)	0	98	Blank(s)	Blank(s)	Blank(s)
33423961	Chinese	Blank(s)	Widowed	Female	2005	78 years	78	75-79 years	C56.9-Ovary	Poorly differentiated; Grade III	Left - origin of primary	Positive histology	8441/3: Serous cystadenocarcinoma, NOS	Ovary	Distant site(s)/node(s) involved	Distant	D	IIIC	T3c	N1	M0	Blank(s)	Blank(s)	Blank(s)	Blank(s)	Blank(s)	Blank(s)	Blank(s)	Blank(s)	Blank(s)	Blank(s)	Blank(s)	60	4 or more regional lymph nodes removed	None; diagnosed at autopsy	Surgery performed	Blank(s)	Blank(s)	Blank(s)	No radiation and/or cancer-directed surgery	None/Unknown	Yes	Blank(s)	Blank(s)	8	1	Blank(s)	Blank(s)	Blank(s)
33426839	Chinese	Insured	Widowed	Female	2010	85+ years	91	85+ years	C56.9-Ovary	Moderately differentiated; Grade II	Right - origin of primary	Positive histology	8460/3: Papillary serous cystadenocarcinoma	Ovary	Distant site(s)/node(s) involved	Distant	D	IIINOS	T3NOS	N0	M0	IIINOS	T3NOS	N0	M0	Blank(s)	Blank(s)	Blank(s)	Blank(s)	Blank(s)	Blank(s)	Blank(s)	52	1 to 3 regional lymph nodes removed	None; diagnosed at autopsy	Surgery performed	Blank(s)	Blank(s)	Blank(s)	No radiation and/or cancer-directed surgery	None/Unknown	No/Unknown	Blank(s)	Blank(s)	1	0	No	No	No
33427464	Chinese	Blank(s)	Married (including common law)	Female	2005	40 years	40	40-44 years	C56.9-Ovary	Moderately differentiated; Grade II	Left - origin of primary	Positive histology	8380/3: Endometrioid carcinoma	Ovary	Regional by direct extension only	Regional	D	IIC	T2c	N0	M0	Blank(s)	Blank(s)	Blank(s)	Blank(s)	Blank(s)	Blank(s)	Blank(s)	Blank(s)	Blank(s)	Blank(s)	Blank(s)	57	Number of regional lymph nodes removed unknown	None; diagnosed at autopsy	Surgery performed	Blank(s)	Blank(s)	Blank(s)	No radiation and/or cancer-directed surgery	None/Unknown	Yes	Blank(s)	Blank(s)	12	0	Blank(s)	Blank(s)	Blank(s)
33428768	Chinese	Blank(s)	Married (including common law)	Female	2005	75 years	75	75-79 years	C56.9-Ovary	Poorly differentiated; Grade III	Bilateral, single primary	Positive histology	8380/3: Endometrioid carcinoma	Ovary	Distant site(s)/node(s) involved	Distant	D	IIIC	T3c	N1	M0	Blank(s)	Blank(s)	Blank(s)	Blank(s)	Blank(s)	Blank(s)	Blank(s)	Blank(s)	Blank(s)	Blank(s)	Blank(s)	61	4 or more regional lymph nodes removed	None; diagnosed at autopsy	Surgery performed	Blank(s)	Blank(s)	Blank(s)	No radiation and/or cancer-directed surgery	None/Unknown	Yes	Blank(s)	Blank(s)	19	3	Blank(s)	Blank(s)	Blank(s)
33433296	Chinese	Blank(s)	Married (including common law)	Female	2006	50 years	50	50-54 years	C56.9-Ovary	Unknown	Right - origin of primary	Positive histology	8310/3: Clear cell adenocarcinoma, NOS	Ovary	Localized only	Localized	L	IA	T1a	N0	M0	Blank(s)	Blank(s)	Blank(s)	Blank(s)	Blank(s)	Blank(s)	Blank(s)	Blank(s)	Blank(s)	Blank(s)	Blank(s)	57	4 or more regional lymph nodes removed	None; diagnosed at autopsy	Surgery performed	Blank(s)	Blank(s)	Blank(s)	No radiation and/or cancer-directed surgery	None/Unknown	Yes	Blank(s)	Blank(s)	27	0	Blank(s)	Blank(s)	Blank(s)
33442488	Chinese	Blank(s)	Married (including common law)	Female	2006	77 years	77	75-79 years	C56.9-Ovary	Moderately differentiated; Grade II	Left - origin of primary	Positive histology	8460/3: Papillary serous cystadenocarcinoma	Ovary	Distant site(s)/node(s) involved	Distant	D	IV	T2a	N0	M1	Blank(s)	Blank(s)	Blank(s)	Blank(s)	Blank(s)	Blank(s)	Blank(s)	Blank(s)	Blank(s)	Blank(s)	Blank(s)	52	4 or more regional lymph nodes removed	None; diagnosed at autopsy	Surgery performed	Blank(s)	Blank(s)	Blank(s)	No radiation and/or cancer-directed surgery	None/Unknown	Yes	Blank(s)	Blank(s)	20	0	Blank(s)	Blank(s)	Blank(s)
33442942	Chinese	Blank(s)	Divorced	Female	2006	70 years	70	70-74 years	C56.9-Ovary	Well differentiated; Grade I	Bilateral, single primary	Positive histology	8460/3: Papillary serous cystadenocarcinoma	Ovary	Distant site(s)/node(s) involved	Distant	D	IIIC	T3c	N1	M0	Blank(s)	Blank(s)	Blank(s)	Blank(s)	Blank(s)	Blank(s)	Blank(s)	Blank(s)	Blank(s)	Blank(s)	Blank(s)	60	4 or more regional lymph nodes removed	None; diagnosed at autopsy	Surgery performed	Blank(s)	Blank(s)	Blank(s)	No radiation and/or cancer-directed surgery	None/Unknown	Yes	Blank(s)	Blank(s)	22	3	Blank(s)	Blank(s)	Blank(s)
33443488	Chinese	Blank(s)	Married (including common law)	Female	2006	55 years	55	55-59 years	C56.9-Ovary	Undifferentiated; anaplastic; Grade IV	Right - origin of primary	Positive histology	8460/3: Papillary serous cystadenocarcinoma	Ovary	Regional by direct extension only	Regional	D	IIA	T2a	N0	M0	Blank(s)	Blank(s)	Blank(s)	Blank(s)	Blank(s)	Blank(s)	Blank(s)	Blank(s)	Blank(s)	Blank(s)	Blank(s)	57	4 or more regional lymph nodes removed	None; diagnosed at autopsy	Surgery performed	Blank(s)	Blank(s)	Blank(s)	No radiation and/or cancer-directed surgery	None/Unknown	Yes	Blank(s)	Blank(s)	18	0	Blank(s)	Blank(s)	Blank(s)
33450650	Chinese	Any Medicaid	Widowed	Female	2011	79 years	79	75-79 years	C56.9-Ovary	Poorly differentiated; Grade III	Paired site, but no information concerning laterality	Positive histology	8460/3: Papillary serous cystadenocarcinoma	Ovary	Distant site(s)/node(s) involved	Distant	D	IIIC	T3b	N1	M0	IIIC	T3b	N1	M0	Blank(s)	Blank(s)	Blank(s)	Blank(s)	Blank(s)	Blank(s)	Blank(s)	52	1 to 3 regional lymph nodes removed	None; diagnosed at autopsy	Surgery performed	Blank(s)	Blank(s)	Blank(s)	No radiation and/or cancer-directed surgery	None/Unknown	Yes	Blank(s)	Blank(s)	2	1	No	No	No
33455243	Chinese	Any Medicaid	Married (including common law)	Female	2007	46 years	46	45-49 years	C56.9-Ovary	Well differentiated; Grade I	Bilateral, single primary	Positive histology	8460/3: Papillary serous cystadenocarcinoma	Ovary	Distant site(s)/node(s) involved	Distant	D	IIIC	T3c	N1	M0	Blank(s)	Blank(s)	Blank(s)	Blank(s)	Blank(s)	Blank(s)	Blank(s)	Blank(s)	Blank(s)	Blank(s)	Blank(s)	61	4 or more regional lymph nodes removed	None; diagnosed at autopsy	Surgery performed	Blank(s)	Blank(s)	Blank(s)	No radiation and/or cancer-directed surgery	None/Unknown	Yes	Blank(s)	Blank(s)	33	7	Blank(s)	Blank(s)	Blank(s)
33455936	Chinese	Insured	Widowed	Female	2007	85+ years	90	85+ years	C56.9-Ovary	Poorly differentiated; Grade III	Paired site, but no information concerning laterality	Positive exfoliative cytology, no positive histology	8460/3: Papillary serous cystadenocarcinoma	Ovary	Distant site(s)/node(s) involved	Distant	D	UNK Stage	T3NOS	NX	MX	Blank(s)	Blank(s)	Blank(s)	Blank(s)	Blank(s)	Blank(s)	Blank(s)	Blank(s)	Blank(s)	Blank(s)	Blank(s)	0	None	None; diagnosed at autopsy	Not recommended	Blank(s)	Blank(s)	Blank(s)	No radiation and/or cancer-directed surgery	None/Unknown	No/Unknown	Blank(s)	Blank(s)	0	98	Blank(s)	Blank(s)	Blank(s)
33456443	Chinese	Insured	Married (including common law)	Female	2007	44 years	44	40-44 years	C56.9-Ovary	Moderately differentiated; Grade II	Right - origin of primary	Positive histology	8380/3: Endometrioid carcinoma	Ovary	Regional by direct extension only	Localized	L	IC	T1c	N0	M0	Blank(s)	Blank(s)	Blank(s)	Blank(s)	Blank(s)	Blank(s)	Blank(s)	Blank(s)	Blank(s)	Blank(s)	Blank(s)	37	Number of regional lymph nodes removed unknown	None; diagnosed at autopsy	Surgery performed	Blank(s)	Blank(s)	Blank(s)	No radiation and/or cancer-directed surgery	None/Unknown	Yes	Blank(s)	Blank(s)	24	0	Blank(s)	Blank(s)	Blank(s)
33459375	Chinese	Insured	Married (including common law)	Female	2007	72 years	72	70-74 years	C56.9-Ovary	Undifferentiated; anaplastic; Grade IV	Bilateral, single primary	Positive histology	8460/3: Papillary serous cystadenocarcinoma	Ovary	Distant site(s)/node(s) involved	Distant	D	IV	T3c	N1	M1	Blank(s)	Blank(s)	Blank(s)	Blank(s)	Blank(s)	Blank(s)	Blank(s)	Blank(s)	Blank(s)	Blank(s)	Blank(s)	61	4 or more regional lymph nodes removed	None; diagnosed at autopsy	Surgery performed	Blank(s)	Blank(s)	Blank(s)	No radiation and/or cancer-directed surgery	None/Unknown	Yes	Blank(s)	Blank(s)	7	1	Blank(s)	Blank(s)	Blank(s)
33465559	Chinese	Insured	Divorced	Female	2007	52 years	52	50-54 years	C56.9-Ovary	Well differentiated; Grade I	Left - origin of primary	Positive histology	8380/3: Endometrioid carcinoma	Ovary	Regional by direct extension only	Regional	D	IIB	T2b	N0	M0	Blank(s)	Blank(s)	Blank(s)	Blank(s)	Blank(s)	Blank(s)	Blank(s)	Blank(s)	Blank(s)	Blank(s)	Blank(s)	57	4 or more regional lymph nodes removed	Non-primary surgical procedure to distant site	Surgery performed	Blank(s)	Blank(s)	Blank(s)	No radiation and/or cancer-directed surgery	None/Unknown	Yes	Blank(s)	Blank(s)	97	0	Blank(s)	Blank(s)	Blank(s)
33469391	Chinese	Insured	Married (including common law)	Female	2007	49 years	49	45-49 years	C56.9-Ovary	Unknown	Right - origin of primary	Positive histology	8310/3: Clear cell adenocarcinoma, NOS	Ovary	Localized only	Localized	L	IA	T1a	N0	M0	Blank(s)	Blank(s)	Blank(s)	Blank(s)	Blank(s)	Blank(s)	Blank(s)	Blank(s)	Blank(s)	Blank(s)	Blank(s)	57	1 to 3 regional lymph nodes removed	None; diagnosed at autopsy	Surgery performed	Blank(s)	Blank(s)	Blank(s)	No radiation and/or cancer-directed surgery	None/Unknown	Yes	Blank(s)	Blank(s)	3	0	Blank(s)	Blank(s)	Blank(s)
33475379	Chinese	Insured	Married (including common law)	Female	2008	43 years	43	40-44 years	C56.9-Ovary	Well differentiated; Grade I	Right - origin of primary	Positive histology	8441/3: Serous cystadenocarcinoma, NOS	Ovary	Localized only	Localized	L	IA	T1a	N0	M0	Blank(s)	Blank(s)	Blank(s)	Blank(s)	Blank(s)	Blank(s)	Blank(s)	Blank(s)	Blank(s)	Blank(s)	Blank(s)	37	4 or more regional lymph nodes removed	None; diagnosed at autopsy	Surgery performed	Blank(s)	Blank(s)	Blank(s)	No radiation and/or cancer-directed surgery	None/Unknown	No/Unknown	Blank(s)	Blank(s)	27	0	Blank(s)	Blank(s)	Blank(s)
33484994	Chinese	Insured	Married (including common law)	Female	2008	56 years	56	55-59 years	C56.9-Ovary	Undifferentiated; anaplastic; Grade IV	Left - origin of primary	Positive histology	8310/3: Clear cell adenocarcinoma, NOS	Ovary	Localized only	Localized	L	IA	T1a	N0	M0	Blank(s)	Blank(s)	Blank(s)	Blank(s)	Blank(s)	Blank(s)	Blank(s)	Blank(s)	Blank(s)	Blank(s)	Blank(s)	57	4 or more regional lymph nodes removed	None; diagnosed at autopsy	Surgery performed	Blank(s)	Blank(s)	Blank(s)	No radiation and/or cancer-directed surgery	None/Unknown	Yes	Blank(s)	Blank(s)	15	0	Blank(s)	Blank(s)	Blank(s)
33488878	Chinese	Insured	Married (including common law)	Female	2009	53 years	53	50-54 years	C56.9-Ovary	Moderately differentiated; Grade II	Left - origin of primary	Positive histology	8380/3: Endometrioid carcinoma	Ovary	Localized only	Localized	L	IA	T1a	N0	M0	Blank(s)	Blank(s)	Blank(s)	Blank(s)	Blank(s)	Blank(s)	Blank(s)	Blank(s)	Blank(s)	Blank(s)	Blank(s)	52	4 or more regional lymph nodes removed	None; diagnosed at autopsy	Surgery performed	Blank(s)	Blank(s)	Blank(s)	No radiation and/or cancer-directed surgery	None/Unknown	No/Unknown	Blank(s)	Blank(s)	25	0	Blank(s)	Blank(s)	Blank(s)
33503088	Chinese	Insured	Married (including common law)	Female	2009	81 years	81	80-84 years	C56.9-Ovary	Unknown	Right - origin of primary	Positive histology	8310/3: Clear cell adenocarcinoma, NOS	Ovary	Localized only	Localized	L	IA	T1a	N0	M0	Blank(s)	Blank(s)	Blank(s)	Blank(s)	Blank(s)	Blank(s)	Blank(s)	Blank(s)	Blank(s)	Blank(s)	Blank(s)	52	4 or more regional lymph nodes removed	None; diagnosed at autopsy	Surgery performed	Blank(s)	Blank(s)	Blank(s)	No radiation and/or cancer-directed surgery	None/Unknown	No/Unknown	Blank(s)	Blank(s)	25	0	Blank(s)	Blank(s)	Blank(s)
33505403	Chinese	Any Medicaid	Married (including common law)	Female	2009	51 years	51	50-54 years	C56.9-Ovary	Poorly differentiated; Grade III	Bilateral, single primary	Positive histology	8441/3: Serous cystadenocarcinoma, NOS	Ovary	Distant site(s)/node(s) involved	Distant	D	IV	T3NOS	N1	M1	Blank(s)	Blank(s)	Blank(s)	Blank(s)	Blank(s)	Blank(s)	Blank(s)	Blank(s)	Blank(s)	Blank(s)	Blank(s)	63	4 or more regional lymph nodes removed	None; diagnosed at autopsy	Surgery performed	Blank(s)	Blank(s)	Blank(s)	No radiation and/or cancer-directed surgery	None/Unknown	Yes	Blank(s)	Blank(s)	10	3	Blank(s)	Blank(s)	Blank(s)
33508103	Chinese	Insured	Single (never married)	Female	2009	50 years	50	50-54 years	C56.9-Ovary	Undifferentiated; anaplastic; Grade IV	Bilateral, single primary	Positive histology	8460/3: Papillary serous cystadenocarcinoma	Ovary	Distant site(s)/node(s) involved	Distant	D	IV	T2c	N1	M1	Blank(s)	Blank(s)	Blank(s)	Blank(s)	Blank(s)	Blank(s)	Blank(s)	Blank(s)	Blank(s)	Blank(s)	Blank(s)	57	4 or more regional lymph nodes removed	None; diagnosed at autopsy	Surgery performed	Blank(s)	Blank(s)	Blank(s)	No radiation and/or cancer-directed surgery	None/Unknown	Yes	Blank(s)	Blank(s)	4	2	Blank(s)	Blank(s)	Blank(s)
33513828	Chinese	Insured	Married (including common law)	Female	2010	45 years	45	45-49 years	C56.9-Ovary	Moderately differentiated; Grade II	Right - origin of primary	Positive histology	8441/3: Serous cystadenocarcinoma, NOS	Ovary	Regional by direct extension only	Regional	D	IIC	T2c	N0	M0	IIC	T2c	N0	M0	Blank(s)	Blank(s)	Blank(s)	Blank(s)	Blank(s)	Blank(s)	Blank(s)	57	4 or more regional lymph nodes removed	None; diagnosed at autopsy	Surgery performed	Blank(s)	Blank(s)	Blank(s)	No radiation and/or cancer-directed surgery	None/Unknown	Yes	Blank(s)	Blank(s)	20	0	No	No	No
33521912	Chinese	Insured	Married (including common law)	Female	2010	39 years	39	35-39 years	C56.9-Ovary	Unknown	Right - origin of primary	Positive histology	8310/3: Clear cell adenocarcinoma, NOS	Ovary	Localized only	Localized	L	IA	T1a	N0	M0	IA	T1a	N0	M0	Blank(s)	Blank(s)	Blank(s)	Blank(s)	Blank(s)	Blank(s)	Blank(s)	52	4 or more regional lymph nodes removed	None; diagnosed at autopsy	Surgery performed	Blank(s)	Blank(s)	Blank(s)	No radiation and/or cancer-directed surgery	None/Unknown	No/Unknown	Blank(s)	Blank(s)	51	0	No	No	No
33527731	Chinese	Insured	Married (including common law)	Female	2010	44 years	44	40-44 years	C56.9-Ovary	Poorly differentiated; Grade III	Bilateral, single primary	Positive histology	8310/3: Clear cell adenocarcinoma, NOS	Ovary	Localized only	Localized	L	IB	T1b	N0	M0	IB	T1b	N0	M0	Blank(s)	Blank(s)	Blank(s)	Blank(s)	Blank(s)	Blank(s)	Blank(s)	52	4 or more regional lymph nodes removed	None; diagnosed at autopsy	Surgery performed	Blank(s)	Blank(s)	Blank(s)	No radiation and/or cancer-directed surgery	None/Unknown	Yes	Blank(s)	Blank(s)	31	0	No	No	No
33532249	Chinese	Insured	Married (including common law)	Female	2010	70 years	70	70-74 years	C56.9-Ovary	Unknown	Left - origin of primary	Positive histology	8310/3: Clear cell adenocarcinoma, NOS	Ovary	Regional by direct extension only	Distant	RE	IC	T1c	N0	M0	IC	T1c	N0	M0	Blank(s)	Blank(s)	Blank(s)	Blank(s)	Blank(s)	Blank(s)	Blank(s)	60	4 or more regional lymph nodes removed	None; diagnosed at autopsy	Surgery performed	Blank(s)	Blank(s)	Blank(s)	No radiation and/or cancer-directed surgery	None/Unknown	No/Unknown	Blank(s)	Blank(s)	10	0	No	No	No
33851945	Chinese	Insured	Married (including common law)	Female	2011	68 years	68	65-69 years	C56.9-Ovary	Moderately differentiated; Grade II	Right - origin of primary	Positive histology	8460/3: Papillary serous cystadenocarcinoma	Ovary	Distant site(s)/node(s) involved	Distant	D	IV	T3c	N1	M1	IV	T3c	N1	M1	Blank(s)	Blank(s)	Blank(s)	Blank(s)	Blank(s)	Blank(s)	Blank(s)	61	4 or more regional lymph nodes removed	None; diagnosed at autopsy	Surgery performed	Blank(s)	Blank(s)	Blank(s)	No radiation and/or cancer-directed surgery	None/Unknown	Yes	Blank(s)	Blank(s)	4	2	No	No	Yes
33856588	Chinese	Insured/No specifics	Married (including common law)	Female	2011	51 years	51	50-54 years	C56.9-Ovary	Poorly differentiated; Grade III	Bilateral, single primary	Positive histology	8460/3: Papillary serous cystadenocarcinoma	Ovary	Distant site(s)/node(s) involved	Distant	D	IIIC	T3c	N1	M0	IIIC	T3c	N1	M0	Blank(s)	Blank(s)	Blank(s)	Blank(s)	Blank(s)	Blank(s)	Blank(s)	60	4 or more regional lymph nodes removed	None; diagnosed at autopsy	Surgery performed	Blank(s)	Blank(s)	Blank(s)	No radiation and/or cancer-directed surgery	None/Unknown	Yes	Blank(s)	Blank(s)	31	12	No	No	No
33862635	Chinese	Insured	Divorced	Female	2010	64 years	64	60-64 years	C56.9-Ovary	Unknown	Left - origin of primary	Positive histology	8310/3: Clear cell adenocarcinoma, NOS	Ovary	Regional by direct extension only	Distant	RE	IC	T1c	N0	M0	IC	T1c	N0	M0	Blank(s)	Blank(s)	Blank(s)	Blank(s)	Blank(s)	Blank(s)	Blank(s)	57	4 or more regional lymph nodes removed	None; diagnosed at autopsy	Surgery performed	Blank(s)	Blank(s)	Blank(s)	No radiation and/or cancer-directed surgery	None/Unknown	Yes	Blank(s)	Blank(s)	17	0	No	No	No
33867989	Chinese	Insured	Married (including common law)	Female	2012	58 years	58	55-59 years	C56.9-Ovary	Well differentiated; Grade I	Right - origin of primary	Positive histology	8480/3: Mucinous adenocarcinoma	Ovary	Localized only	Localized	L	IA	T1a	N0	M0	IA	T1a	N0	M0	Blank(s)	Blank(s)	Blank(s)	Blank(s)	Blank(s)	Blank(s)	Blank(s)	52	4 or more regional lymph nodes removed	None; diagnosed at autopsy	Surgery performed	Blank(s)	Blank(s)	Blank(s)	No radiation and/or cancer-directed surgery	None/Unknown	No/Unknown	Blank(s)	Blank(s)	7	0	No	No	No
33870778	Chinese	Insured	Single (never married)	Female	2011	56 years	56	55-59 years	C56.9-Ovary	Well differentiated; Grade I	Bilateral, single primary	Positive histology	8380/3: Endometrioid carcinoma	Ovary	Regional by both direct extension and lymph node involvement	Regional	RN	IIIC	T1c	N1	M0	IIIC	T1c	N1	M0	Blank(s)	Blank(s)	Blank(s)	Blank(s)	Blank(s)	Blank(s)	Blank(s)	57	4 or more regional lymph nodes removed	None; diagnosed at autopsy	Surgery performed	Blank(s)	Blank(s)	Blank(s)	Radiation after surgery	Combination of beam with implants or isotopes	Yes	Blank(s)	Blank(s)	24	1	No	No	No
33875483	Chinese	Insured	Married (including common law)	Female	2012	42 years	42	40-44 years	C56.9-Ovary	Poorly differentiated; Grade III	Bilateral, single primary	Positive histology	8460/3: Papillary serous cystadenocarcinoma	Ovary	Distant site(s)/node(s) involved	Distant	D	IIIC	T3c	N1	M0	IIIC	T3c	N1	M0	Blank(s)	Blank(s)	Blank(s)	Blank(s)	Blank(s)	Blank(s)	Blank(s)	61	4 or more regional lymph nodes removed	None; diagnosed at autopsy	Surgery performed	Blank(s)	Blank(s)	Blank(s)	No radiation and/or cancer-directed surgery	None/Unknown	Yes	Blank(s)	Blank(s)	16	16	No	No	No
33880665	Chinese	Insured	Married (including common law)	Female	2012	33 years	33	30-34 years	C56.9-Ovary	Poorly differentiated; Grade III	Bilateral, single primary	Positive histology	8310/3: Clear cell adenocarcinoma, NOS	Ovary	Distant site(s)/node(s) involved	Distant	D	IIIC	T3c	N0	M0	IIIC	T3c	N0	M0	Blank(s)	Blank(s)	Blank(s)	Blank(s)	Blank(s)	Blank(s)	Blank(s)	57	4 or more regional lymph nodes removed	Non-primary surgical procedure to other regional sites	Surgery performed	Blank(s)	Blank(s)	Blank(s)	No radiation and/or cancer-directed surgery	None/Unknown	Yes	Blank(s)	Blank(s)	14	0	No	No	No
33883104	Chinese	Insured	Unmarried or Domestic Partner	Female	2012	55 years	55	55-59 years	C56.9-Ovary	Undifferentiated; anaplastic; Grade IV	Right - origin of primary	Positive histology	8310/3: Clear cell adenocarcinoma, NOS	Ovary	Regional by direct extension only	Distant	RE	IC	T1c	N0	M0	IC	T1c	N0	M0	Blank(s)	Blank(s)	Blank(s)	Blank(s)	Blank(s)	Blank(s)	Blank(s)	57	4 or more regional lymph nodes removed	None; diagnosed at autopsy	Surgery performed	Blank(s)	Blank(s)	Blank(s)	No radiation and/or cancer-directed surgery	None/Unknown	No/Unknown	Blank(s)	Blank(s)	19	0	No	No	No
33884017	Chinese	Any Medicaid	Married (including common law)	Female	2012	46 years	46	45-49 years	C56.9-Ovary	Moderately differentiated; Grade II	Left - origin of primary	Positive histology	8380/3: Endometrioid carcinoma	Ovary	Regional by both direct extension and lymph node involvement	Regional	RN	IIIC	T1c	N1	M0	IIIC	T1c	N1	M0	Blank(s)	Blank(s)	Blank(s)	Blank(s)	Blank(s)	Blank(s)	Blank(s)	57	4 or more regional lymph nodes removed	None; diagnosed at autopsy	Surgery performed	Blank(s)	Blank(s)	Blank(s)	No radiation and/or cancer-directed surgery	None/Unknown	Yes	Blank(s)	Blank(s)	33	1	No	No	No
33884037	Chinese	Any Medicaid	Divorced	Female	2012	42 years	42	40-44 years	C56.9-Ovary	Undifferentiated; anaplastic; Grade IV	Right - origin of primary	Positive histology	8441/3: Serous cystadenocarcinoma, NOS	Ovary	Localized only	Localized	L	IA	T1a	N0	M0	IA	T1a	N0	M0	Blank(s)	Blank(s)	Blank(s)	Blank(s)	Blank(s)	Blank(s)	Blank(s)	52	4 or more regional lymph nodes removed	None; diagnosed at autopsy	Surgery performed	Blank(s)	Blank(s)	Blank(s)	No radiation and/or cancer-directed surgery	None/Unknown	Yes	Blank(s)	Blank(s)	17	0	No	No	No
33884738	Chinese	Insured	Married (including common law)	Female	2016	47 years	47	45-49 years	C56.9-Ovary	Moderately differentiated; Grade II	Left - origin of primary	Positive histology	8380/3: Endometrioid carcinoma	Ovary	Localized only	Blank(s)	Blank(s)	Blank(s)	Blank(s)	Blank(s)	Blank(s)	Blank(s)	Blank(s)	Blank(s)	Blank(s)	1C	p1C	p0	c0	Pathologic	Pathologic	Clinical	51	4 or more regional lymph nodes removed	None; diagnosed at autopsy	Surgery performed	Blank(s)	Blank(s)	Blank(s)	No radiation and/or cancer-directed surgery	None/Unknown	Yes	Blank(s)	68	41	0	No	No	No
33884938	Chinese	Insured	Married (including common law)	Female	2012	45 years	45	45-49 years	C56.9-Ovary	Well differentiated; Grade I	Bilateral, single primary	Positive histology	8460/3: Papillary serous cystadenocarcinoma	Ovary	Distant site(s)/node(s) involved	Distant	D	IIIC	T3c	N1	M0	IIIC	T3c	N1	M0	Blank(s)	Blank(s)	Blank(s)	Blank(s)	Blank(s)	Blank(s)	Blank(s)	61	4 or more regional lymph nodes removed	None; diagnosed at autopsy	Surgery performed	Blank(s)	Blank(s)	Blank(s)	No radiation and/or cancer-directed surgery	None/Unknown	Yes	Blank(s)	Blank(s)	7	1	No	No	No
33892548	Chinese	Insured	Married (including common law)	Female	2013	35 years	35	35-39 years	C56.9-Ovary	Moderately differentiated; Grade II	Right - origin of primary	Positive histology	8480/3: Mucinous adenocarcinoma	Ovary	Regional by direct extension only	Localized	L	IC	T1c	N0	M0	IC	T1c	N0	M0	Blank(s)	Blank(s)	Blank(s)	Blank(s)	Blank(s)	Blank(s)	Blank(s)	57	4 or more regional lymph nodes removed	None; diagnosed at autopsy	Surgery performed	Blank(s)	Blank(s)	Blank(s)	No radiation and/or cancer-directed surgery	None/Unknown	Yes	Blank(s)	Blank(s)	11	0	No	No	No
33895879	Chinese	Insured	Married (including common law)	Female	2012	64 years	64	60-64 years	C56.9-Ovary	Well differentiated; Grade I	Right - origin of primary	Positive histology	8380/3: Endometrioid carcinoma	Ovary	Localized only	Localized	L	IB	T1b	N0	M0	IB	T1b	N0	M0	Blank(s)	Blank(s)	Blank(s)	Blank(s)	Blank(s)	Blank(s)	Blank(s)	57	4 or more regional lymph nodes removed	None; diagnosed at autopsy	Surgery performed	Blank(s)	Blank(s)	Blank(s)	No radiation and/or cancer-directed surgery	None/Unknown	No/Unknown	Blank(s)	Blank(s)	17	0	No	No	No
33904684	Chinese	Insured	Unknown	Female	2013	55 years	55	55-59 years	C56.9-Ovary	Poorly differentiated; Grade III	Bilateral, single primary	Positive histology	8441/3: Serous cystadenocarcinoma, NOS	Ovary	Localized only	Localized	L	IB	T1b	N0	M0	IB	T1b	N0	M0	Blank(s)	Blank(s)	Blank(s)	Blank(s)	Blank(s)	Blank(s)	Blank(s)	57	4 or more regional lymph nodes removed	None; diagnosed at autopsy	Surgery performed	Blank(s)	Blank(s)	Blank(s)	No radiation and/or cancer-directed surgery	None/Unknown	Yes	Blank(s)	Blank(s)	20	0	No	No	No
33907114	Chinese	Insured	Married (including common law)	Female	2013	43 years	43	40-44 years	C56.9-Ovary	Undifferentiated; anaplastic; Grade IV	Left - origin of primary	Positive histology	8441/3: Serous cystadenocarcinoma, NOS	Ovary	Distant site(s)/node(s) involved	Distant	D	IIIC	T3c	N0	M0	IIIC	T3c	N0	M0	Blank(s)	Blank(s)	Blank(s)	Blank(s)	Blank(s)	Blank(s)	Blank(s)	57	None	None; diagnosed at autopsy	Surgery performed	Blank(s)	Blank(s)	Blank(s)	No radiation and/or cancer-directed surgery	None/Unknown	No/Unknown	Blank(s)	Blank(s)	0	98	No	No	No
33909526	Chinese	Insured/No specifics	Married (including common law)	Female	2014	79 years	79	75-79 years	C56.9-Ovary	Moderately differentiated; Grade II	Left - origin of primary	Positive histology	8480/3: Mucinous adenocarcinoma	Ovary	Regional by direct extension only	Regional	D	IIA	T2a	N0	M0	IIA	T2a	N0	M0	Blank(s)	Blank(s)	Blank(s)	Blank(s)	Blank(s)	Blank(s)	Blank(s)	52	4 or more regional lymph nodes removed	None; diagnosed at autopsy	Surgery performed	Blank(s)	Blank(s)	Blank(s)	No radiation and/or cancer-directed surgery	None/Unknown	No/Unknown	Blank(s)	Blank(s)	12	0	No	No	No
33910581	Chinese	Insured	Widowed	Female	2014	46 years	46	45-49 years	C56.9-Ovary	Poorly differentiated; Grade III	Bilateral, single primary	Positive histology	8460/3: Papillary serous cystadenocarcinoma	Ovary	Distant site(s)/node(s) involved	Distant	D	IIIC	T3c	N1	M0	IIIC	T3c	N1	M0	Blank(s)	Blank(s)	Blank(s)	Blank(s)	Blank(s)	Blank(s)	Blank(s)	72	4 or more regional lymph nodes removed	None; diagnosed at autopsy	Surgery performed	Blank(s)	Blank(s)	Blank(s)	No radiation and/or cancer-directed surgery	None/Unknown	Yes	Blank(s)	Blank(s)	36	10	No	No	No
33911713	Chinese	Insured	Married (including common law)	Female	2014	40 years	40	40-44 years	C56.9-Ovary	Unknown	Right - origin of primary	Positive histology	8310/3: Clear cell adenocarcinoma, NOS	Ovary	Localized only	Localized	L	IA	T1a	N0	M0	IA	T1a	N0	M0	Blank(s)	Blank(s)	Blank(s)	Blank(s)	Blank(s)	Blank(s)	Blank(s)	57	4 or more regional lymph nodes removed	None; diagnosed at autopsy	Surgery performed	Blank(s)	Blank(s)	Blank(s)	No radiation and/or cancer-directed surgery	None/Unknown	Yes	Blank(s)	Blank(s)	10	0	No	No	No
33920012	Chinese	Insured	Married (including common law)	Female	2014	48 years	48	45-49 years	C56.9-Ovary	Poorly differentiated; Grade III	Bilateral, single primary	Positive histology	8460/3: Papillary serous cystadenocarcinoma	Ovary	Distant site(s)/node(s) involved	Distant	D	IV	T2c	N1	M1	IV	T2c	N1	M1	Blank(s)	Blank(s)	Blank(s)	Blank(s)	Blank(s)	Blank(s)	Blank(s)	52	4 or more regional lymph nodes removed	None; diagnosed at autopsy	Surgery performed	Blank(s)	Blank(s)	Blank(s)	No radiation and/or cancer-directed surgery	None/Unknown	Yes	Blank(s)	Blank(s)	63	20	No	No	No
33920667	Chinese	Insured	Unknown	Female	2014	85+ years	97	85+ years	C56.9-Ovary	Undifferentiated; anaplastic; Grade IV	Left - origin of primary	Positive histology	8441/3: Serous cystadenocarcinoma, NOS	Ovary	Distant site(s)/node(s) involved	Distant	D	IIIC	T3c	N1	M0	IIIC	T3c	N1	M0	Blank(s)	Blank(s)	Blank(s)	Blank(s)	Blank(s)	Blank(s)	Blank(s)	63	4 or more regional lymph nodes removed	None; diagnosed at autopsy	Surgery performed	Blank(s)	Blank(s)	Blank(s)	No radiation and/or cancer-directed surgery	None/Unknown	Yes	Blank(s)	Blank(s)	2	2	No	No	No
33922562	Chinese	Insured	Widowed	Female	2014	85+ years	87	85+ years	C56.9-Ovary	Moderately differentiated; Grade II	Right - origin of primary	Positive histology	8380/3: Endometrioid carcinoma	Ovary	Regional by direct extension only	Regional	RE	IIA	T2a	N0	M0	IIA	T2a	N0	M0	Blank(s)	Blank(s)	Blank(s)	Blank(s)	Blank(s)	Blank(s)	Blank(s)	57	None	Non-primary surgical procedure to distant site	Surgery performed	Blank(s)	Blank(s)	Blank(s)	No radiation and/or cancer-directed surgery	None/Unknown	Yes	Blank(s)	Blank(s)	0	98	No	No	No
33924700	Chinese	Insured	Married (including common law)	Female	2014	48 years	48	45-49 years	C56.9-Ovary	Poorly differentiated; Grade III	Right - origin of primary	Positive histology	8380/3: Endometrioid carcinoma	Ovary	Regional by direct extension only	Localized	L	IC	T1c	N0	M0	IC	T1c	N0	M0	Blank(s)	Blank(s)	Blank(s)	Blank(s)	Blank(s)	Blank(s)	Blank(s)	57	4 or more regional lymph nodes removed	None; diagnosed at autopsy	Surgery performed	Blank(s)	Blank(s)	Blank(s)	No radiation and/or cancer-directed surgery	None/Unknown	Yes	Blank(s)	Blank(s)	11	0	No	No	No
33928754	Chinese	Insured	Married (including common law)	Female	2015	42 years	42	40-44 years	C56.9-Ovary	Unknown	Right - origin of primary	Positive histology	8380/3: Endometrioid carcinoma	Ovary	Regional by direct extension only	Distant	RE	IC	T1c	N0	M0	IC	T1c	N0	M0	Blank(s)	Blank(s)	Blank(s)	Blank(s)	Blank(s)	Blank(s)	Blank(s)	57	4 or more regional lymph nodes removed	None; diagnosed at autopsy	Surgery performed	Blank(s)	Blank(s)	Blank(s)	No radiation and/or cancer-directed surgery	None/Unknown	No/Unknown	Blank(s)	Blank(s)	38	0	No	No	No
33928871	Chinese	Insured	Married (including common law)	Female	2016	43 years	43	40-44 years	C56.9-Ovary	Well differentiated; Grade I	Bilateral, single primary	Positive histology	8380/3: Endometrioid carcinoma	Ovary	Distant site(s)/node(s) involved	Blank(s)	Blank(s)	Blank(s)	Blank(s)	Blank(s)	Blank(s)	Blank(s)	Blank(s)	Blank(s)	Blank(s)	3C	p3C	p1	c0	Pathologic	Pathologic	Clinical	61	1 to 3 regional lymph nodes removed	None; diagnosed at autopsy	Surgery performed	Blank(s)	Blank(s)	Blank(s)	No radiation and/or cancer-directed surgery	None/Unknown	Yes	Blank(s)	98	3	1	No	No	No
33937349	Chinese	Insured	Married (including common law)	Female	2015	48 years	48	45-49 years	C56.9-Ovary	Unknown	Right - origin of primary	Positive histology	8310/3: Clear cell adenocarcinoma, NOS	Ovary	Localized only	Localized	L	IA	T1a	N0	M0	IA	T1a	N0	M0	Blank(s)	Blank(s)	Blank(s)	Blank(s)	Blank(s)	Blank(s)	Blank(s)	61	None	None; diagnosed at autopsy	Surgery performed	Blank(s)	Blank(s)	Blank(s)	No radiation and/or cancer-directed surgery	None/Unknown	Yes	Blank(s)	Blank(s)	0	98	No	No	No
33942126	Chinese	Insured	Married (including common law)	Female	2015	47 years	47	45-49 years	C56.9-Ovary	Poorly differentiated; Grade III	Bilateral, single primary	Positive histology	8441/3: Serous cystadenocarcinoma, NOS	Ovary	Distant site(s)/node(s) involved	Distant	D	IV	T3c	N0	M1	IV	T3c	N0	M1	Blank(s)	Blank(s)	Blank(s)	Blank(s)	Blank(s)	Blank(s)	Blank(s)	61	4 or more regional lymph nodes removed	None; diagnosed at autopsy	Surgery performed	Blank(s)	Blank(s)	Blank(s)	No radiation and/or cancer-directed surgery	None/Unknown	No/Unknown	Blank(s)	Blank(s)	7	0	No	No	No
33943639	Chinese	Insured	Married (including common law)	Female	2015	68 years	68	65-69 years	C56.9-Ovary	Poorly differentiated; Grade III	Bilateral, single primary	Positive histology	8441/3: Serous cystadenocarcinoma, NOS	Ovary	Distant site(s)/node(s) involved	Distant	D	IV	T3c	N1	M1	IV	T3c	N1	M1	Blank(s)	Blank(s)	Blank(s)	Blank(s)	Blank(s)	Blank(s)	Blank(s)	61	4 or more regional lymph nodes removed	Non-primary surgical procedure performed	Surgery performed	Blank(s)	Blank(s)	Blank(s)	No radiation and/or cancer-directed surgery	None/Unknown	No/Unknown	Blank(s)	Blank(s)	21	13	No	No	No
33945902	Chinese	Any Medicaid	Single (never married)	Female	2015	41 years	41	40-44 years	C56.9-Ovary	Moderately differentiated; Grade II	Bilateral, single primary	Positive histology	8460/3: Papillary serous cystadenocarcinoma	Ovary	Distant site(s)/node(s) involved	Distant	D	IIIC	T3c	N1	M0	IIIC	T3c	N1	M0	Blank(s)	Blank(s)	Blank(s)	Blank(s)	Blank(s)	Blank(s)	Blank(s)	61	1 to 3 regional lymph nodes removed	None; diagnosed at autopsy	Surgery performed	Blank(s)	Blank(s)	Blank(s)	No radiation and/or cancer-directed surgery	None/Unknown	Yes	Blank(s)	Blank(s)	2	2	No	No	No
33948096	Chinese	Insured	Married (including common law)	Female	2015	56 years	56	55-59 years	C56.9-Ovary	Undifferentiated; anaplastic; Grade IV	Right - origin of primary	Positive histology	8310/3: Clear cell adenocarcinoma, NOS	Ovary	Localized only	Localized	L	IA	T1a	N0	M0	IA	T1a	N0	M0	Blank(s)	Blank(s)	Blank(s)	Blank(s)	Blank(s)	Blank(s)	Blank(s)	57	4 or more regional lymph nodes removed	None; diagnosed at autopsy	Surgery performed	Blank(s)	Blank(s)	Blank(s)	No radiation and/or cancer-directed surgery	None/Unknown	Yes	Blank(s)	Blank(s)	5	0	No	No	No
33962581	Chinese	Any Medicaid	Widowed	Female	2016	74 years	74	70-74 years	C56.9-Ovary	Undifferentiated; anaplastic; Grade IV	Bilateral, single primary	Positive histology	8441/3: Serous cystadenocarcinoma, NOS	Ovary	Regional by direct extension only	Blank(s)	Blank(s)	Blank(s)	Blank(s)	Blank(s)	Blank(s)	Blank(s)	Blank(s)	Blank(s)	Blank(s)	99	p2C	pX	c0	Pathologic	Pathologic	Pathologic	57	None	None; diagnosed at autopsy	Surgery performed	Blank(s)	Blank(s)	Blank(s)	No radiation and/or cancer-directed surgery	None/Unknown	Yes	Blank(s)	150	0	98	No	No	No
33966831	Chinese	Insured	Married (including common law)	Female	2016	60 years	60	60-64 years	C56.9-Ovary	Undifferentiated; anaplastic; Grade IV	Left - origin of primary	Positive histology	8310/3: Clear cell adenocarcinoma, NOS	Ovary	Localized only	Blank(s)	Blank(s)	Blank(s)	Blank(s)	Blank(s)	Blank(s)	Blank(s)	Blank(s)	Blank(s)	Blank(s)	1A	p1A	p0	c0	Pathologic	Pathologic	Pathologic	57	4 or more regional lymph nodes removed	None; diagnosed at autopsy	Surgery performed	Blank(s)	Blank(s)	Blank(s)	No radiation and/or cancer-directed surgery	None/Unknown	Yes	Blank(s)	95	12	0	No	No	No
35007718	Chinese	Blank(s)	Married (including common law)	Female	2004	54 years	54	50-54 years	C56.9-Ovary	Poorly differentiated; Grade III	Bilateral, single primary	Positive histology	8441/3: Serous cystadenocarcinoma, NOS	Ovary	Distant site(s)/node(s) involved	Distant	D	UNK Stage	T3NOS	NX	MX	Blank(s)	Blank(s)	Blank(s)	Blank(s)	Blank(s)	Blank(s)	Blank(s)	Blank(s)	Blank(s)	Blank(s)	Blank(s)	57	None	Non-primary surgical procedure to distant site	Surgery performed	Blank(s)	Blank(s)	Blank(s)	No radiation and/or cancer-directed surgery	None/Unknown	Yes	Blank(s)	Blank(s)	0	98	Blank(s)	Blank(s)	Blank(s)
35029509	Chinese	Any Medicaid	Married (including common law)	Female	2009	52 years	52	50-54 years	C56.9-Ovary	Moderately differentiated; Grade II	Right - origin of primary	Positive histology	8310/3: Clear cell adenocarcinoma, NOS	Ovary	Localized only	Localized	L	IA	T1a	N0	M0	Blank(s)	Blank(s)	Blank(s)	Blank(s)	Blank(s)	Blank(s)	Blank(s)	Blank(s)	Blank(s)	Blank(s)	Blank(s)	57	4 or more regional lymph nodes removed	None; diagnosed at autopsy	Surgery performed	Blank(s)	Blank(s)	Blank(s)	No radiation and/or cancer-directed surgery	None/Unknown	Yes	Blank(s)	Blank(s)	18	0	Blank(s)	Blank(s)	Blank(s)
35542609	Chinese	Insured	Married (including common law)	Female	2014	58 years	58	55-59 years	C56.9-Ovary	Undifferentiated; anaplastic; Grade IV	Bilateral, single primary	Positive histology	8441/3: Serous cystadenocarcinoma, NOS	Ovary	Distant site(s)/node(s) involved	Distant	D	IV	T3c	N0	M1	IV	T3c	N0	M1	Blank(s)	Blank(s)	Blank(s)	Blank(s)	Blank(s)	Blank(s)	Blank(s)	61	None	Non-primary surgical procedure to distant site	Surgery performed	Blank(s)	Blank(s)	Blank(s)	No radiation and/or cancer-directed surgery	None/Unknown	Yes	Blank(s)	Blank(s)	0	98	No	No	No
35545132	Chinese	Insured	Married (including common law)	Female	2014	70 years	70	70-74 years	C56.9-Ovary	Undifferentiated; anaplastic; Grade IV	Bilateral, single primary	Positive histology	8441/3: Serous cystadenocarcinoma, NOS	Ovary	Distant site(s)/node(s) involved	Distant	D	IIIB	T3b	N0	M0	IIIB	T3b	N0	M0	Blank(s)	Blank(s)	Blank(s)	Blank(s)	Blank(s)	Blank(s)	Blank(s)	0	None	None; diagnosed at autopsy	Not recommended	Blank(s)	Blank(s)	Blank(s)	No radiation and/or cancer-directed surgery	None/Unknown	Yes	Blank(s)	Blank(s)	5	0	No	No	No
36057012	Chinese	Insured	Married (including common law)	Female	2012	50 years	50	50-54 years	C56.9-Ovary	Poorly differentiated; Grade III	Bilateral, single primary	Positive histology	8441/3: Serous cystadenocarcinoma, NOS	Ovary	Distant site(s)/node(s) involved	Distant	D	IIIC	T3c	N0	M0	IIIC	T3c	N0	M0	Blank(s)	Blank(s)	Blank(s)	Blank(s)	Blank(s)	Blank(s)	Blank(s)	61	None	None; diagnosed at autopsy	Surgery performed	Blank(s)	Blank(s)	Blank(s)	No radiation and/or cancer-directed surgery	None/Unknown	Yes	Blank(s)	Blank(s)	0	98	No	No	No
36155966	Chinese	Blank(s)	Married (including common law)	Female	2005	46 years	46	45-49 years	C56.9-Ovary	Unknown	Bilateral, single primary	Positive histology	8441/3: Serous cystadenocarcinoma, NOS	Ovary	Regional by direct extension only	Localized	D	IC	T1c	N0	M0	Blank(s)	Blank(s)	Blank(s)	Blank(s)	Blank(s)	Blank(s)	Blank(s)	Blank(s)	Blank(s)	Blank(s)	Blank(s)	51	None	None; diagnosed at autopsy	Surgery performed	Blank(s)	Blank(s)	Blank(s)	No radiation and/or cancer-directed surgery	None/Unknown	No/Unknown	Blank(s)	Blank(s)	0	98	Blank(s)	Blank(s)	Blank(s)
37257078	Chinese	Insured	Divorced	Female	2011	59 years	59	55-59 years	C56.9-Ovary	Poorly differentiated; Grade III	Bilateral, single primary	Positive histology	8460/3: Papillary serous cystadenocarcinoma	Ovary	Distant site(s)/node(s) involved	Distant	D	IIIC	T3c	N0	M0	IIIC	T3c	N0	M0	Blank(s)	Blank(s)	Blank(s)	Blank(s)	Blank(s)	Blank(s)	Blank(s)	60	None	None; diagnosed at autopsy	Surgery performed	Blank(s)	Blank(s)	Blank(s)	No radiation and/or cancer-directed surgery	None/Unknown	Yes	Blank(s)	Blank(s)	0	98	No	No	No
37774192	Chinese	Any Medicaid	Single (never married)	Female	2007	48 years	48	45-49 years	C56.9-Ovary	Unknown	Left - origin of primary	Positive histology	8310/3: Clear cell adenocarcinoma, NOS	Ovary	Regional by direct extension only	Distant	RE	IC	T1c	N0	M0	Blank(s)	Blank(s)	Blank(s)	Blank(s)	Blank(s)	Blank(s)	Blank(s)	Blank(s)	Blank(s)	Blank(s)	Blank(s)	57	4 or more regional lymph nodes removed	None; diagnosed at autopsy	Surgery performed	Blank(s)	Blank(s)	Blank(s)	Radiation after surgery	Beam radiation	Yes	Blank(s)	Blank(s)	22	0	Blank(s)	Blank(s)	Blank(s)
37781394	Chinese	Blank(s)	Married (including common law)	Female	2004	47 years	47	45-49 years	C56.9-Ovary	Unknown	Paired site, but no information concerning laterality	Positive histology	8441/3: Serous cystadenocarcinoma, NOS	Ovary	Localized only	Localized	L	IA	T1a	N0	M0	Blank(s)	Blank(s)	Blank(s)	Blank(s)	Blank(s)	Blank(s)	Blank(s)	Blank(s)	Blank(s)	Blank(s)	Blank(s)	52	4 or more regional lymph nodes removed	None; diagnosed at autopsy	Surgery performed	Blank(s)	Blank(s)	Blank(s)	No radiation and/or cancer-directed surgery	None/Unknown	No/Unknown	Blank(s)	Blank(s)	37	0	Blank(s)	Blank(s)	Blank(s)
37809923	Chinese	Blank(s)	Single (never married)	Female	2004	56 years	56	55-59 years	C56.9-Ovary	Poorly differentiated; Grade III	Left - origin of primary	Positive histology	8310/3: Clear cell adenocarcinoma, NOS	Ovary	Regional lymph nodes involved only	Regional	RN	IIIC	T1a	N1	M0	Blank(s)	Blank(s)	Blank(s)	Blank(s)	Blank(s)	Blank(s)	Blank(s)	Blank(s)	Blank(s)	Blank(s)	Blank(s)	70	4 or more regional lymph nodes removed	None; diagnosed at autopsy	Surgery performed	Blank(s)	Blank(s)	Blank(s)	No radiation and/or cancer-directed surgery	None/Unknown	No/Unknown	Blank(s)	Blank(s)	13	2	Blank(s)	Blank(s)	Blank(s)
37816122	Chinese	Blank(s)	Single (never married)	Female	2005	35 years	35	35-39 years	C56.9-Ovary	Moderately differentiated; Grade II	Left - origin of primary	Positive histology	8380/3: Endometrioid carcinoma	Ovary	Regional by direct extension only	Distant	RE	IC	T1c	N0	M0	Blank(s)	Blank(s)	Blank(s)	Blank(s)	Blank(s)	Blank(s)	Blank(s)	Blank(s)	Blank(s)	Blank(s)	Blank(s)	56	4 or more regional lymph nodes removed	None; diagnosed at autopsy	Surgery performed	Blank(s)	Blank(s)	Blank(s)	No radiation and/or cancer-directed surgery	None/Unknown	Yes	Blank(s)	Blank(s)	4	0	Blank(s)	Blank(s)	Blank(s)
37824356	Chinese	Blank(s)	Single (never married)	Female	2004	18 years	18	15-19 years	C56.9-Ovary	Poorly differentiated; Grade III	Right - origin of primary	Positive histology	8470/3: Mucinous cystadenocarcinoma, NOS	Ovary	Localized only	Localized	L	IA	T1a	N0	M0	Blank(s)	Blank(s)	Blank(s)	Blank(s)	Blank(s)	Blank(s)	Blank(s)	Blank(s)	Blank(s)	Blank(s)	Blank(s)	51	None	None; diagnosed at autopsy	Surgery performed	Blank(s)	Blank(s)	Blank(s)	No radiation and/or cancer-directed surgery	None/Unknown	Yes	Blank(s)	Blank(s)	0	98	Blank(s)	Blank(s)	Blank(s)
37826338	Chinese	Blank(s)	Married (including common law)	Female	2004	80 years	80	80-84 years	C56.9-Ovary	Undifferentiated; anaplastic; Grade IV	Right - origin of primary	Positive histology	8441/3: Serous cystadenocarcinoma, NOS	Ovary	Distant site(s)/node(s) involved	Distant	D	IV	T3c	N0	M1	Blank(s)	Blank(s)	Blank(s)	Blank(s)	Blank(s)	Blank(s)	Blank(s)	Blank(s)	Blank(s)	Blank(s)	Blank(s)	62	None	None; diagnosed at autopsy	Surgery performed	Blank(s)	Blank(s)	Blank(s)	No radiation and/or cancer-directed surgery	None/Unknown	No/Unknown	Blank(s)	Blank(s)	2	0	Blank(s)	Blank(s)	Blank(s)
37830810	Chinese	Blank(s)	Single (never married)	Female	2004	58 years	58	55-59 years	C56.9-Ovary	Poorly differentiated; Grade III	Right - origin of primary	Positive histology	8460/3: Papillary serous cystadenocarcinoma	Ovary	Regional by direct extension only	Localized	L	IC	T1c	N0	M0	Blank(s)	Blank(s)	Blank(s)	Blank(s)	Blank(s)	Blank(s)	Blank(s)	Blank(s)	Blank(s)	Blank(s)	Blank(s)	60	4 or more regional lymph nodes removed	None; diagnosed at autopsy	Surgery performed	Blank(s)	Blank(s)	Blank(s)	Radiation after surgery	Beam radiation	Yes	Blank(s)	Blank(s)	98	0	Blank(s)	Blank(s)	Blank(s)
37834161	Chinese	Blank(s)	Single (never married)	Female	2004	53 years	53	50-54 years	C56.9-Ovary	Well differentiated; Grade I	Left - origin of primary	Positive histology	8380/3: Endometrioid carcinoma	Ovary	Regional by direct extension only	Localized	L	IC	T1c	N0	M0	Blank(s)	Blank(s)	Blank(s)	Blank(s)	Blank(s)	Blank(s)	Blank(s)	Blank(s)	Blank(s)	Blank(s)	Blank(s)	57	4 or more regional lymph nodes removed	None; diagnosed at autopsy	Surgery performed	Blank(s)	Blank(s)	Blank(s)	No radiation and/or cancer-directed surgery	None/Unknown	Yes	Blank(s)	Blank(s)	26	0	Blank(s)	Blank(s)	Blank(s)
38223103	Chinese	Blank(s)	Widowed	Female	2004	78 years	78	75-79 years	C56.9-Ovary	Unknown	Bilateral, single primary	Positive histology	8460/3: Papillary serous cystadenocarcinoma	Ovary	Distant site(s)/node(s) involved	Distant	D	IIIC	T3NOS	N1	M0	Blank(s)	Blank(s)	Blank(s)	Blank(s)	Blank(s)	Blank(s)	Blank(s)	Blank(s)	Blank(s)	Blank(s)	Blank(s)	61	4 or more regional lymph nodes removed	None; diagnosed at autopsy	Surgery performed	Blank(s)	Blank(s)	Blank(s)	No radiation and/or cancer-directed surgery	None/Unknown	Yes	Blank(s)	Blank(s)	15	1	Blank(s)	Blank(s)	Blank(s)
38229362	Chinese	Blank(s)	Divorced	Female	2004	54 years	54	50-54 years	C56.9-Ovary	Poorly differentiated; Grade III	Left - origin of primary	Positive histology	8460/3: Papillary serous cystadenocarcinoma	Ovary	Localized only	Localized	L	IA	T1a	N0	M0	Blank(s)	Blank(s)	Blank(s)	Blank(s)	Blank(s)	Blank(s)	Blank(s)	Blank(s)	Blank(s)	Blank(s)	Blank(s)	57	None	None; diagnosed at autopsy	Surgery performed	Blank(s)	Blank(s)	Blank(s)	No radiation and/or cancer-directed surgery	None/Unknown	No/Unknown	Blank(s)	Blank(s)	0	98	Blank(s)	Blank(s)	Blank(s)
38229363	Chinese	Blank(s)	Married (including common law)	Female	2004	35 years	35	35-39 years	C56.9-Ovary	Moderately differentiated; Grade II	Right - origin of primary	Positive histology	8470/3: Mucinous cystadenocarcinoma, NOS	Ovary	Localized only	Localized	L	IA	T1a	N0	M0	Blank(s)	Blank(s)	Blank(s)	Blank(s)	Blank(s)	Blank(s)	Blank(s)	Blank(s)	Blank(s)	Blank(s)	Blank(s)	57	4 or more regional lymph nodes removed	Non-primary surgical procedure to distant lymph node(s)	Surgery performed	Blank(s)	Blank(s)	Blank(s)	No radiation and/or cancer-directed surgery	None/Unknown	No/Unknown	Blank(s)	Blank(s)	17	0	Blank(s)	Blank(s)	Blank(s)
38231042	Chinese	Blank(s)	Married (including common law)	Female	2004	69 years	69	65-69 years	C56.9-Ovary	Moderately differentiated; Grade II	Bilateral, single primary	Positive histology	8441/3: Serous cystadenocarcinoma, NOS	Ovary	Distant site(s)/node(s) involved	Distant	D	IIIC	T3c	N1	M0	Blank(s)	Blank(s)	Blank(s)	Blank(s)	Blank(s)	Blank(s)	Blank(s)	Blank(s)	Blank(s)	Blank(s)	Blank(s)	57	4 or more regional lymph nodes removed	Non-primary surgical procedure to other regional sites	Surgery performed	Blank(s)	Blank(s)	Blank(s)	No radiation and/or cancer-directed surgery	None/Unknown	Yes	Blank(s)	Blank(s)	97	97	Blank(s)	Blank(s)	Blank(s)
38232033	Chinese	Blank(s)	Single (never married)	Female	2004	54 years	54	50-54 years	C56.9-Ovary	Poorly differentiated; Grade III	Left - origin of primary	Positive histology	8310/3: Clear cell adenocarcinoma, NOS	Ovary	Distant site(s)/node(s) involved	Distant	D	IIIC	T3NOS	N1	M0	Blank(s)	Blank(s)	Blank(s)	Blank(s)	Blank(s)	Blank(s)	Blank(s)	Blank(s)	Blank(s)	Blank(s)	Blank(s)	56	None	None; diagnosed at autopsy	Surgery performed	Blank(s)	Blank(s)	Blank(s)	No radiation and/or cancer-directed surgery	None/Unknown	Yes	Blank(s)	Blank(s)	0	98	Blank(s)	Blank(s)	Blank(s)
38242005	Chinese	Blank(s)	Widowed	Female	2004	85+ years	92	85+ years	C56.9-Ovary	Well differentiated; Grade I	Right - origin of primary	Positive histology	8380/3: Endometrioid carcinoma	Ovary	Localized only	Localized	L	IA	T1a	N0	M0	Blank(s)	Blank(s)	Blank(s)	Blank(s)	Blank(s)	Blank(s)	Blank(s)	Blank(s)	Blank(s)	Blank(s)	Blank(s)	57	None	None; diagnosed at autopsy	Surgery performed	Blank(s)	Blank(s)	Blank(s)	No radiation and/or cancer-directed surgery	None/Unknown	No/Unknown	Blank(s)	Blank(s)	0	98	Blank(s)	Blank(s)	Blank(s)
38248237	Chinese	Blank(s)	Married (including common law)	Female	2004	77 years	77	75-79 years	C56.9-Ovary	Poorly differentiated; Grade III	Bilateral, single primary	Positive histology	8460/3: Papillary serous cystadenocarcinoma	Ovary	Distant site(s)/node(s) involved	Distant	D	IIIC	T3NOS	N1	M0	Blank(s)	Blank(s)	Blank(s)	Blank(s)	Blank(s)	Blank(s)	Blank(s)	Blank(s)	Blank(s)	Blank(s)	Blank(s)	61	1 to 3 regional lymph nodes removed	None; diagnosed at autopsy	Surgery performed	Blank(s)	Blank(s)	Blank(s)	No radiation and/or cancer-directed surgery	None/Unknown	No/Unknown	Blank(s)	Blank(s)	2	2	Blank(s)	Blank(s)	Blank(s)
38256063	Chinese	Blank(s)	Married (including common law)	Female	2004	53 years	53	50-54 years	C56.9-Ovary	Unknown	Left - origin of primary	Positive histology	8480/3: Mucinous adenocarcinoma	Ovary	Localized only	Localized	L	IA	T1a	N0	M0	Blank(s)	Blank(s)	Blank(s)	Blank(s)	Blank(s)	Blank(s)	Blank(s)	Blank(s)	Blank(s)	Blank(s)	Blank(s)	57	4 or more regional lymph nodes removed	None; diagnosed at autopsy	Surgery performed	Blank(s)	Blank(s)	Blank(s)	No radiation and/or cancer-directed surgery	None/Unknown	No/Unknown	Blank(s)	Blank(s)	19	0	Blank(s)	Blank(s)	Blank(s)
38266314	Chinese	Blank(s)	Married (including common law)	Female	2005	55 years	55	55-59 years	C56.9-Ovary	Well differentiated; Grade I	Bilateral, single primary	Positive histology	8380/3: Endometrioid carcinoma	Ovary	Regional by direct extension only	Localized	L	IC	T1c	N0	M0	Blank(s)	Blank(s)	Blank(s)	Blank(s)	Blank(s)	Blank(s)	Blank(s)	Blank(s)	Blank(s)	Blank(s)	Blank(s)	57	4 or more regional lymph nodes removed	None; diagnosed at autopsy	Surgery performed	Blank(s)	Blank(s)	Blank(s)	No radiation and/or cancer-directed surgery	None/Unknown	Yes	Blank(s)	Blank(s)	5	0	Blank(s)	Blank(s)	Blank(s)
38269285	Chinese	Blank(s)	Married (including common law)	Female	2005	65 years	65	65-69 years	C56.9-Ovary	Poorly differentiated; Grade III	Bilateral, single primary	Positive histology	8380/3: Endometrioid carcinoma	Ovary	Distant site(s)/node(s) involved	Distant	D	IIIA	T3a	N0	M0	Blank(s)	Blank(s)	Blank(s)	Blank(s)	Blank(s)	Blank(s)	Blank(s)	Blank(s)	Blank(s)	Blank(s)	Blank(s)	57	None	None; diagnosed at autopsy	Surgery performed	Blank(s)	Blank(s)	Blank(s)	No radiation and/or cancer-directed surgery	None/Unknown	Yes	Blank(s)	Blank(s)	0	98	Blank(s)	Blank(s)	Blank(s)
38270166	Chinese	Blank(s)	Married (including common law)	Female	2004	53 years	53	50-54 years	C56.9-Ovary	Undifferentiated; anaplastic; Grade IV	Bilateral, single primary	Positive histology	8441/3: Serous cystadenocarcinoma, NOS	Ovary	Distant site(s)/node(s) involved	Distant	D	IIIC	T3c	N0	M0	Blank(s)	Blank(s)	Blank(s)	Blank(s)	Blank(s)	Blank(s)	Blank(s)	Blank(s)	Blank(s)	Blank(s)	Blank(s)	57	None	None; diagnosed at autopsy	Surgery performed	Blank(s)	Blank(s)	Blank(s)	No radiation and/or cancer-directed surgery	None/Unknown	Yes	Blank(s)	Blank(s)	0	98	Blank(s)	Blank(s)	Blank(s)
38271461	Chinese	Blank(s)	Single (never married)	Female	2005	23 years	23	20-24 years	C56.9-Ovary	Unknown	Bilateral, single primary	Positive histology	8461/3: Serous surface papillary carcinoma	Ovary	Regional by direct extension only	Localized	L	IC	T1c	N0	M0	Blank(s)	Blank(s)	Blank(s)	Blank(s)	Blank(s)	Blank(s)	Blank(s)	Blank(s)	Blank(s)	Blank(s)	Blank(s)	27	None	None; diagnosed at autopsy	Surgery performed	Blank(s)	Blank(s)	Blank(s)	No radiation and/or cancer-directed surgery	None/Unknown	No/Unknown	Blank(s)	Blank(s)	0	98	Blank(s)	Blank(s)	Blank(s)
38282594	Chinese	Blank(s)	Single (never married)	Female	2005	50 years	50	50-54 years	C56.9-Ovary	Moderately differentiated; Grade II	Left - origin of primary	Positive histology	8470/3: Mucinous cystadenocarcinoma, NOS	Ovary	Localized only	Localized	L	IA	T1a	N0	M0	Blank(s)	Blank(s)	Blank(s)	Blank(s)	Blank(s)	Blank(s)	Blank(s)	Blank(s)	Blank(s)	Blank(s)	Blank(s)	57	4 or more regional lymph nodes removed	None; diagnosed at autopsy	Surgery performed	Blank(s)	Blank(s)	Blank(s)	No radiation and/or cancer-directed surgery	None/Unknown	Yes	Blank(s)	Blank(s)	20	0	Blank(s)	Blank(s)	Blank(s)
38285979	Chinese	Blank(s)	Single (never married)	Female	2005	53 years	53	50-54 years	C56.9-Ovary	Poorly differentiated; Grade III	Left - origin of primary	Positive histology	8441/3: Serous cystadenocarcinoma, NOS	Ovary	Distant site(s)/node(s) involved	Distant	D	IIIC	T3c	N1	M0	Blank(s)	Blank(s)	Blank(s)	Blank(s)	Blank(s)	Blank(s)	Blank(s)	Blank(s)	Blank(s)	Blank(s)	Blank(s)	60	None	None; diagnosed at autopsy	Surgery performed	Blank(s)	Blank(s)	Blank(s)	No radiation and/or cancer-directed surgery	None/Unknown	Yes	Blank(s)	Blank(s)	98	2	Blank(s)	Blank(s)	Blank(s)
38287181	Chinese	Blank(s)	Married (including common law)	Female	2005	43 years	43	40-44 years	C56.9-Ovary	Poorly differentiated; Grade III	Bilateral, single primary	Positive histology	8460/3: Papillary serous cystadenocarcinoma	Ovary	Distant site(s)/node(s) involved	Distant	D	IIIC	T3NOS	N1	M0	Blank(s)	Blank(s)	Blank(s)	Blank(s)	Blank(s)	Blank(s)	Blank(s)	Blank(s)	Blank(s)	Blank(s)	Blank(s)	57	1 to 3 regional lymph nodes removed	None; diagnosed at autopsy	Surgery performed	Blank(s)	Blank(s)	Blank(s)	No radiation and/or cancer-directed surgery	None/Unknown	Yes	Blank(s)	Blank(s)	2	1	Blank(s)	Blank(s)	Blank(s)
38288741	Chinese	Blank(s)	Divorced	Female	2005	67 years	67	65-69 years	C56.9-Ovary	Poorly differentiated; Grade III	Right - origin of primary	Positive histology	8460/3: Papillary serous cystadenocarcinoma	Ovary	Regional by both direct extension and lymph node involvement	Regional	RE+RN	IIIC	T2b	N1	M0	Blank(s)	Blank(s)	Blank(s)	Blank(s)	Blank(s)	Blank(s)	Blank(s)	Blank(s)	Blank(s)	Blank(s)	Blank(s)	51	4 or more regional lymph nodes removed	None; diagnosed at autopsy	Surgery performed	Blank(s)	Blank(s)	Blank(s)	No radiation and/or cancer-directed surgery	None/Unknown	Yes	Blank(s)	Blank(s)	34	4	Blank(s)	Blank(s)	Blank(s)
38290370	Chinese	Blank(s)	Married (including common law)	Female	2005	42 years	42	40-44 years	C56.9-Ovary	Poorly differentiated; Grade III	Left - origin of primary	Positive histology	8460/3: Papillary serous cystadenocarcinoma	Ovary	Distant site(s)/node(s) involved	Distant	D	IIIA	T3a	N0	M0	Blank(s)	Blank(s)	Blank(s)	Blank(s)	Blank(s)	Blank(s)	Blank(s)	Blank(s)	Blank(s)	Blank(s)	Blank(s)	57	4 or more regional lymph nodes removed	None; diagnosed at autopsy	Surgery performed	Blank(s)	Blank(s)	Blank(s)	No radiation and/or cancer-directed surgery	None/Unknown	Yes	Blank(s)	Blank(s)	33	0	Blank(s)	Blank(s)	Blank(s)
38296509	Chinese	Blank(s)	Divorced	Female	2005	76 years	76	75-79 years	C56.9-Ovary	Moderately differentiated; Grade II	Paired site, but no information concerning laterality	Positive histology	8380/3: Endometrioid carcinoma	Ovary	Distant site(s)/node(s) involved	Distant	D	IIIC	T3c	N0	M0	Blank(s)	Blank(s)	Blank(s)	Blank(s)	Blank(s)	Blank(s)	Blank(s)	Blank(s)	Blank(s)	Blank(s)	Blank(s)	60	None	None; diagnosed at autopsy	Surgery performed	Blank(s)	Blank(s)	Blank(s)	No radiation and/or cancer-directed surgery	None/Unknown	No/Unknown	Blank(s)	Blank(s)	0	98	Blank(s)	Blank(s)	Blank(s)
38305148	Chinese	Blank(s)	Widowed	Female	2005	85+ years	90	85+ years	C56.9-Ovary	Unknown	Bilateral, single primary	Positive histology	8310/3: Clear cell adenocarcinoma, NOS	Ovary	Distant site(s)/node(s) involved	Distant	D	IIINOS	T3NOS	N0	M0	Blank(s)	Blank(s)	Blank(s)	Blank(s)	Blank(s)	Blank(s)	Blank(s)	Blank(s)	Blank(s)	Blank(s)	Blank(s)	0	None	None; diagnosed at autopsy	Not recommended	Blank(s)	Blank(s)	Blank(s)	No radiation and/or cancer-directed surgery	None/Unknown	No/Unknown	Blank(s)	Blank(s)	0	98	Blank(s)	Blank(s)	Blank(s)
38306356	Chinese	Blank(s)	Unknown	Female	2005	62 years	62	60-64 years	C56.9-Ovary	Unknown	Bilateral, single primary	Positive histology	8460/3: Papillary serous cystadenocarcinoma	Ovary	Distant site(s)/node(s) involved	Distant	D	UNK Stage	T3NOS	N1	MX	Blank(s)	Blank(s)	Blank(s)	Blank(s)	Blank(s)	Blank(s)	Blank(s)	Blank(s)	Blank(s)	Blank(s)	Blank(s)	57	4 or more regional lymph nodes removed	None; diagnosed at autopsy	Surgery performed	Blank(s)	Blank(s)	Blank(s)	No radiation and/or cancer-directed surgery	None/Unknown	Yes	Blank(s)	Blank(s)	35	15	Blank(s)	Blank(s)	Blank(s)
38310095	Chinese	Blank(s)	Married (including common law)	Female	2005	58 years	58	55-59 years	C56.9-Ovary	Poorly differentiated; Grade III	Left - origin of primary	Positive histology	8441/3: Serous cystadenocarcinoma, NOS	Ovary	Regional by direct extension only	Distant	RE	IC	T1c	N0	M0	Blank(s)	Blank(s)	Blank(s)	Blank(s)	Blank(s)	Blank(s)	Blank(s)	Blank(s)	Blank(s)	Blank(s)	Blank(s)	36	1 to 3 regional lymph nodes removed	None; diagnosed at autopsy	Surgery performed	Blank(s)	Blank(s)	Blank(s)	No radiation and/or cancer-directed surgery	None/Unknown	Yes	Blank(s)	Blank(s)	1	0	Blank(s)	Blank(s)	Blank(s)
38315686	Chinese	Blank(s)	Single (never married)	Female	2005	58 years	58	55-59 years	C56.9-Ovary	Moderately differentiated; Grade II	Left - origin of primary	Positive histology	8380/3: Endometrioid carcinoma	Ovary	Regional by direct extension only	Regional	RE	IIB	T2b	N0	M0	Blank(s)	Blank(s)	Blank(s)	Blank(s)	Blank(s)	Blank(s)	Blank(s)	Blank(s)	Blank(s)	Blank(s)	Blank(s)	52	None	None; diagnosed at autopsy	Surgery performed	Blank(s)	Blank(s)	Blank(s)	No radiation and/or cancer-directed surgery	None/Unknown	No/Unknown	Blank(s)	Blank(s)	0	98	Blank(s)	Blank(s)	Blank(s)
38318191	Chinese	Blank(s)	Widowed	Female	2005	79 years	79	75-79 years	C56.9-Ovary	Poorly differentiated; Grade III	Bilateral, single primary	Positive histology	8441/3: Serous cystadenocarcinoma, NOS	Ovary	Distant site(s)/node(s) involved	Distant	D	IV	T2a	NX	M1	Blank(s)	Blank(s)	Blank(s)	Blank(s)	Blank(s)	Blank(s)	Blank(s)	Blank(s)	Blank(s)	Blank(s)	Blank(s)	61	None	None; diagnosed at autopsy	Surgery performed	Blank(s)	Blank(s)	Blank(s)	No radiation and/or cancer-directed surgery	None/Unknown	Yes	Blank(s)	Blank(s)	0	98	Blank(s)	Blank(s)	Blank(s)
38326684	Chinese	Blank(s)	Divorced	Female	2006	67 years	67	65-69 years	C56.9-Ovary	Unknown	Bilateral, single primary	Positive histology	8460/3: Papillary serous cystadenocarcinoma	Ovary	Distant site(s)/node(s) involved	Distant	D	UNK Stage	T3c	NX	MX	Blank(s)	Blank(s)	Blank(s)	Blank(s)	Blank(s)	Blank(s)	Blank(s)	Blank(s)	Blank(s)	Blank(s)	Blank(s)	56	None	Non-primary surgical procedure to other regional sites	Surgery performed	Blank(s)	Blank(s)	Blank(s)	No radiation and/or cancer-directed surgery	None/Unknown	Yes	Blank(s)	Blank(s)	0	98	Blank(s)	Blank(s)	Blank(s)
38328982	Chinese	Blank(s)	Single (never married)	Female	2005	47 years	47	45-49 years	C56.9-Ovary	Poorly differentiated; Grade III	Right - origin of primary	Positive histology	8310/3: Clear cell adenocarcinoma, NOS	Ovary	Regional by direct extension only	Localized	L	IC	T1c	N0	M0	Blank(s)	Blank(s)	Blank(s)	Blank(s)	Blank(s)	Blank(s)	Blank(s)	Blank(s)	Blank(s)	Blank(s)	Blank(s)	57	1 to 3 regional lymph nodes removed	None; diagnosed at autopsy	Surgery performed	Blank(s)	Blank(s)	Blank(s)	No radiation and/or cancer-directed surgery	None/Unknown	No/Unknown	Blank(s)	Blank(s)	3	0	Blank(s)	Blank(s)	Blank(s)
38331590	Chinese	Blank(s)	Divorced	Female	2006	36 years	36	35-39 years	C56.9-Ovary	Moderately differentiated; Grade II	Right - origin of primary	Positive histology	8380/3: Endometrioid carcinoma	Ovary	Regional by direct extension only	Regional	RE	IIA	T2a	N0	M0	Blank(s)	Blank(s)	Blank(s)	Blank(s)	Blank(s)	Blank(s)	Blank(s)	Blank(s)	Blank(s)	Blank(s)	Blank(s)	61	4 or more regional lymph nodes removed	None; diagnosed at autopsy	Surgery performed	Blank(s)	Blank(s)	Blank(s)	No radiation and/or cancer-directed surgery	None/Unknown	Yes	Blank(s)	Blank(s)	7	0	Blank(s)	Blank(s)	Blank(s)
38337568	Chinese	Insured	Married (including common law)	Female	2010	47 years	47	45-49 years	C56.9-Ovary	Poorly differentiated; Grade III	Right - origin of primary	Positive histology	8441/3: Serous cystadenocarcinoma, NOS	Ovary	Distant site(s)/node(s) involved	Distant	D	IV	T3NOS	N1	M1	IV	T3NOS	N1	M1	Blank(s)	Blank(s)	Blank(s)	Blank(s)	Blank(s)	Blank(s)	Blank(s)	52	1 to 3 regional lymph nodes removed	None; diagnosed at autopsy	Surgery performed	Blank(s)	Blank(s)	Blank(s)	No radiation and/or cancer-directed surgery	None/Unknown	Yes	Blank(s)	Blank(s)	1	1	Unknown	Unknown	Yes
38342177	Chinese	Blank(s)	Married (including common law)	Female	2006	62 years	62	60-64 years	C56.9-Ovary	Undifferentiated; anaplastic; Grade IV	Bilateral, single primary	Positive histology	8460/3: Papillary serous cystadenocarcinoma	Ovary	Distant site(s)/node(s) involved	Distant	D	IV	T3c	N1	M1	Blank(s)	Blank(s)	Blank(s)	Blank(s)	Blank(s)	Blank(s)	Blank(s)	Blank(s)	Blank(s)	Blank(s)	Blank(s)	61	1 to 3 regional lymph nodes removed	None; diagnosed at autopsy	Surgery performed	Blank(s)	Blank(s)	Blank(s)	No radiation and/or cancer-directed surgery	None/Unknown	Yes	Blank(s)	Blank(s)	1	1	Blank(s)	Blank(s)	Blank(s)
38343561	Chinese	Blank(s)	Widowed	Female	2006	80 years	80	80-84 years	C56.9-Ovary	Poorly differentiated; Grade III	Right - origin of primary	Positive histology	8441/3: Serous cystadenocarcinoma, NOS	Ovary	Regional by both direct extension and lymph node involvement	Distant	RE+RN	IIIC	T2c	N1	M0	Blank(s)	Blank(s)	Blank(s)	Blank(s)	Blank(s)	Blank(s)	Blank(s)	Blank(s)	Blank(s)	Blank(s)	Blank(s)	57	4 or more regional lymph nodes removed	None; diagnosed at autopsy	Surgery performed	Blank(s)	Blank(s)	Blank(s)	No radiation and/or cancer-directed surgery	None/Unknown	No/Unknown	Blank(s)	Blank(s)	9	9	Blank(s)	Blank(s)	Blank(s)
38347998	Chinese	Blank(s)	Married (including common law)	Female	2005	68 years	68	65-69 years	C56.9-Ovary	Unknown	Right - origin of primary	Positive histology	8470/3: Mucinous cystadenocarcinoma, NOS	Ovary	Localized only	Localized	L	IA	T1a	N0	M0	Blank(s)	Blank(s)	Blank(s)	Blank(s)	Blank(s)	Blank(s)	Blank(s)	Blank(s)	Blank(s)	Blank(s)	Blank(s)	57	None	None; diagnosed at autopsy	Surgery performed	Blank(s)	Blank(s)	Blank(s)	No radiation and/or cancer-directed surgery	None/Unknown	No/Unknown	Blank(s)	Blank(s)	0	98	Blank(s)	Blank(s)	Blank(s)
38360100	Chinese	Blank(s)	Divorced	Female	2006	60 years	60	60-64 years	C56.9-Ovary	Poorly differentiated; Grade III	Bilateral, single primary	Positive histology	8460/3: Papillary serous cystadenocarcinoma	Ovary	Distant site(s)/node(s) involved	Distant	D	IIIC	T3c	N0	M0	Blank(s)	Blank(s)	Blank(s)	Blank(s)	Blank(s)	Blank(s)	Blank(s)	Blank(s)	Blank(s)	Blank(s)	Blank(s)	61	None	None; diagnosed at autopsy	Surgery performed	Blank(s)	Blank(s)	Blank(s)	No radiation and/or cancer-directed surgery	None/Unknown	Yes	Blank(s)	Blank(s)	0	98	Blank(s)	Blank(s)	Blank(s)
38364395	Chinese	Blank(s)	Married (including common law)	Female	2006	53 years	53	50-54 years	C56.9-Ovary	Unknown	Paired site, but no information concerning laterality	Positive histology	8310/3: Clear cell adenocarcinoma, NOS	Ovary	Unknown/unstaged/unspecified/DCO	Unstaged	U	UNK Stage	TX	N0	M0	Blank(s)	Blank(s)	Blank(s)	Blank(s)	Blank(s)	Blank(s)	Blank(s)	Blank(s)	Blank(s)	Blank(s)	Blank(s)	52	None	None; diagnosed at autopsy	Surgery performed	Blank(s)	Blank(s)	Blank(s)	No radiation and/or cancer-directed surgery	None/Unknown	No/Unknown	Blank(s)	Blank(s)	0	98	Blank(s)	Blank(s)	Blank(s)
38365854	Chinese	Blank(s)	Married (including common law)	Female	2006	74 years	74	70-74 years	C56.9-Ovary	Unknown	Bilateral, single primary	Positive histology	8461/3: Serous surface papillary carcinoma	Ovary	Distant site(s)/node(s) involved	Distant	D	IV	T3NOS	N0	M1	Blank(s)	Blank(s)	Blank(s)	Blank(s)	Blank(s)	Blank(s)	Blank(s)	Blank(s)	Blank(s)	Blank(s)	Blank(s)	61	None	None; diagnosed at autopsy	Surgery performed	Blank(s)	Blank(s)	Blank(s)	No radiation and/or cancer-directed surgery	None/Unknown	Yes	Blank(s)	Blank(s)	0	98	Blank(s)	Blank(s)	Blank(s)
38367956	Chinese	Blank(s)	Divorced	Female	2006	59 years	59	55-59 years	C56.9-Ovary	Moderately differentiated; Grade II	Right - origin of primary	Positive histology	8460/3: Papillary serous cystadenocarcinoma	Ovary	Regional by direct extension only	Regional	RE	IIB	T2b	N0	M0	Blank(s)	Blank(s)	Blank(s)	Blank(s)	Blank(s)	Blank(s)	Blank(s)	Blank(s)	Blank(s)	Blank(s)	Blank(s)	60	4 or more regional lymph nodes removed	None; diagnosed at autopsy	Surgery performed	Blank(s)	Blank(s)	Blank(s)	No radiation and/or cancer-directed surgery	None/Unknown	Yes	Blank(s)	Blank(s)	16	0	Blank(s)	Blank(s)	Blank(s)
38369436	Chinese	Blank(s)	Married (including common law)	Female	2006	80 years	80	80-84 years	C56.9-Ovary	Well differentiated; Grade I	Left - origin of primary	Positive histology	8480/3: Mucinous adenocarcinoma	Ovary	Localized only	Localized	L	IA	T1a	N0	M0	Blank(s)	Blank(s)	Blank(s)	Blank(s)	Blank(s)	Blank(s)	Blank(s)	Blank(s)	Blank(s)	Blank(s)	Blank(s)	52	4 or more regional lymph nodes removed	None; diagnosed at autopsy	Surgery performed	Blank(s)	Blank(s)	Blank(s)	No radiation and/or cancer-directed surgery	None/Unknown	No/Unknown	Blank(s)	Blank(s)	17	0	Blank(s)	Blank(s)	Blank(s)
38370326	Chinese	Blank(s)	Married (including common law)	Female	2006	47 years	47	45-49 years	C56.9-Ovary	Poorly differentiated; Grade III	Bilateral, single primary	Positive histology	8460/3: Papillary serous cystadenocarcinoma	Ovary	Distant site(s)/node(s) involved	Distant	D	IV	T3c	N0	M1	Blank(s)	Blank(s)	Blank(s)	Blank(s)	Blank(s)	Blank(s)	Blank(s)	Blank(s)	Blank(s)	Blank(s)	Blank(s)	71	None	None; diagnosed at autopsy	Surgery performed	Blank(s)	Blank(s)	Blank(s)	No radiation and/or cancer-directed surgery	None/Unknown	No/Unknown	Blank(s)	Blank(s)	0	98	Blank(s)	Blank(s)	Blank(s)
38372886	Chinese	Blank(s)	Married (including common law)	Female	2006	48 years	48	45-49 years	C56.9-Ovary	Poorly differentiated; Grade III	Right - origin of primary	Positive histology	8460/3: Papillary serous cystadenocarcinoma	Ovary	Localized only	Localized	L	IA	T1a	N0	M0	Blank(s)	Blank(s)	Blank(s)	Blank(s)	Blank(s)	Blank(s)	Blank(s)	Blank(s)	Blank(s)	Blank(s)	Blank(s)	52	4 or more regional lymph nodes removed	None; diagnosed at autopsy	Surgery performed	Blank(s)	Blank(s)	Blank(s)	No radiation and/or cancer-directed surgery	None/Unknown	No/Unknown	Blank(s)	Blank(s)	9	0	Blank(s)	Blank(s)	Blank(s)
38376083	Chinese	Blank(s)	Divorced	Female	2006	53 years	53	50-54 years	C56.9-Ovary	Poorly differentiated; Grade III	Bilateral, single primary	Positive histology	8460/3: Papillary serous cystadenocarcinoma	Ovary	Distant site(s)/node(s) involved	Distant	D	IIIC	T3c	N1	M0	Blank(s)	Blank(s)	Blank(s)	Blank(s)	Blank(s)	Blank(s)	Blank(s)	Blank(s)	Blank(s)	Blank(s)	Blank(s)	60	1 to 3 regional lymph nodes removed	None; diagnosed at autopsy	Surgery performed	Blank(s)	Blank(s)	Blank(s)	No radiation and/or cancer-directed surgery	None/Unknown	No/Unknown	Blank(s)	Blank(s)	3	2	Blank(s)	Blank(s)	Blank(s)
38379969	Chinese	Blank(s)	Married (including common law)	Female	2006	52 years	52	50-54 years	C56.9-Ovary	Poorly differentiated; Grade III	Left - origin of primary	Positive histology	8460/3: Papillary serous cystadenocarcinoma	Ovary	Regional by direct extension only	Distant	RE	IC	T1c	N0	M0	Blank(s)	Blank(s)	Blank(s)	Blank(s)	Blank(s)	Blank(s)	Blank(s)	Blank(s)	Blank(s)	Blank(s)	Blank(s)	57	4 or more regional lymph nodes removed	None; diagnosed at autopsy	Surgery performed	Blank(s)	Blank(s)	Blank(s)	No radiation and/or cancer-directed surgery	None/Unknown	Yes	Blank(s)	Blank(s)	24	0	Blank(s)	Blank(s)	Blank(s)
38774175	Chinese	Blank(s)	Married (including common law)	Female	2006	42 years	42	40-44 years	C56.9-Ovary	Well differentiated; Grade I	Left - origin of primary	Positive histology	8380/3: Endometrioid carcinoma	Ovary	Localized only	Localized	L	IA	T1a	N0	M0	Blank(s)	Blank(s)	Blank(s)	Blank(s)	Blank(s)	Blank(s)	Blank(s)	Blank(s)	Blank(s)	Blank(s)	Blank(s)	57	4 or more regional lymph nodes removed	None; diagnosed at autopsy	Surgery performed	Blank(s)	Blank(s)	Blank(s)	No radiation and/or cancer-directed surgery	None/Unknown	No/Unknown	Blank(s)	Blank(s)	42	0	Blank(s)	Blank(s)	Blank(s)
38774332	Chinese	Blank(s)	Married (including common law)	Female	2006	52 years	52	50-54 years	C56.9-Ovary	Poorly differentiated; Grade III	Left - origin of primary	Positive histology	8380/3: Endometrioid carcinoma	Ovary	Localized only	Localized	L	IA	T1a	N0	M0	Blank(s)	Blank(s)	Blank(s)	Blank(s)	Blank(s)	Blank(s)	Blank(s)	Blank(s)	Blank(s)	Blank(s)	Blank(s)	57	None	None; diagnosed at autopsy	Surgery performed	Blank(s)	Blank(s)	Blank(s)	No radiation and/or cancer-directed surgery	None/Unknown	Yes	Blank(s)	Blank(s)	0	98	Blank(s)	Blank(s)	Blank(s)
38776243	Chinese	Insured	Unknown	Female	2007	59 years	59	55-59 years	C56.9-Ovary	Poorly differentiated; Grade III	Left - origin of primary	Positive histology	8380/3: Endometrioid carcinoma	Ovary	Regional by direct extension only	Distant	RE	IIC	T2c	N0	M0	Blank(s)	Blank(s)	Blank(s)	Blank(s)	Blank(s)	Blank(s)	Blank(s)	Blank(s)	Blank(s)	Blank(s)	Blank(s)	57	None	None; diagnosed at autopsy	Surgery performed	Blank(s)	Blank(s)	Blank(s)	No radiation and/or cancer-directed surgery	None/Unknown	No/Unknown	Blank(s)	Blank(s)	0	98	Blank(s)	Blank(s)	Blank(s)
38777342	Chinese	Blank(s)	Married (including common law)	Female	2006	43 years	43	40-44 years	C56.9-Ovary	Moderately differentiated; Grade II	Bilateral, single primary	Positive histology	8460/3: Papillary serous cystadenocarcinoma	Ovary	Distant site(s)/node(s) involved	Distant	D	IIIC	T3c	N0	M0	Blank(s)	Blank(s)	Blank(s)	Blank(s)	Blank(s)	Blank(s)	Blank(s)	Blank(s)	Blank(s)	Blank(s)	Blank(s)	57	4 or more regional lymph nodes removed	None; diagnosed at autopsy	Surgery performed	Blank(s)	Blank(s)	Blank(s)	No radiation and/or cancer-directed surgery	None/Unknown	Yes	Blank(s)	Blank(s)	5	0	Blank(s)	Blank(s)	Blank(s)
38788794	Chinese	Insured	Single (never married)	Female	2007	49 years	49	45-49 years	C56.9-Ovary	Poorly differentiated; Grade III	Bilateral, single primary	Positive histology	8460/3: Papillary serous cystadenocarcinoma	Ovary	Distant site(s)/node(s) involved	Distant	D	IIIC	T3c	N0	M0	Blank(s)	Blank(s)	Blank(s)	Blank(s)	Blank(s)	Blank(s)	Blank(s)	Blank(s)	Blank(s)	Blank(s)	Blank(s)	56	None	None; diagnosed at autopsy	Surgery performed	Blank(s)	Blank(s)	Blank(s)	No radiation and/or cancer-directed surgery	None/Unknown	Yes	Blank(s)	Blank(s)	0	98	Blank(s)	Blank(s)	Blank(s)
38811185	Chinese	Insured	Married (including common law)	Female	2007	50 years	50	50-54 years	C56.9-Ovary	Poorly differentiated; Grade III	Right - origin of primary	Positive histology	8310/3: Clear cell adenocarcinoma, NOS	Ovary	Localized only	Localized	L	IA	T1a	N0	M0	Blank(s)	Blank(s)	Blank(s)	Blank(s)	Blank(s)	Blank(s)	Blank(s)	Blank(s)	Blank(s)	Blank(s)	Blank(s)	57	Number of regional lymph nodes removed unknown	None; diagnosed at autopsy	Surgery performed	Blank(s)	Blank(s)	Blank(s)	No radiation and/or cancer-directed surgery	None/Unknown	No/Unknown	Blank(s)	Blank(s)	1	0	Blank(s)	Blank(s)	Blank(s)
38812447	Chinese	Insured/No specifics	Married (including common law)	Female	2007	79 years	79	75-79 years	C56.9-Ovary	Unknown	Paired site, but no information concerning laterality	Positive histology	8460/3: Papillary serous cystadenocarcinoma	Ovary	Distant site(s)/node(s) involved	Distant	D	IV	T3c	NX	M1	Blank(s)	Blank(s)	Blank(s)	Blank(s)	Blank(s)	Blank(s)	Blank(s)	Blank(s)	Blank(s)	Blank(s)	Blank(s)	0	None	None; diagnosed at autopsy	Not recommended	Blank(s)	Blank(s)	Blank(s)	No radiation and/or cancer-directed surgery	None/Unknown	No/Unknown	Blank(s)	Blank(s)	0	98	Blank(s)	Blank(s)	Blank(s)
38847846	Chinese	Insured	Married (including common law)	Female	2007	51 years	51	50-54 years	C56.9-Ovary	Poorly differentiated; Grade III	Right - origin of primary	Positive histology	8380/3: Endometrioid carcinoma	Ovary	Regional by direct extension only	Regional	D	IIA	T2a	N0	M0	Blank(s)	Blank(s)	Blank(s)	Blank(s)	Blank(s)	Blank(s)	Blank(s)	Blank(s)	Blank(s)	Blank(s)	Blank(s)	52	4 or more regional lymph nodes removed	None; diagnosed at autopsy	Surgery performed	Blank(s)	Blank(s)	Blank(s)	No radiation and/or cancer-directed surgery	None/Unknown	No/Unknown	Blank(s)	Blank(s)	10	0	Blank(s)	Blank(s)	Blank(s)
38851651	Chinese	Insured	Married (including common law)	Female	2007	36 years	36	35-39 years	C56.9-Ovary	Poorly differentiated; Grade III	Bilateral, single primary	Positive histology	8441/3: Serous cystadenocarcinoma, NOS	Ovary	Distant site(s)/node(s) involved	Distant	D	IV	T3c	N0	M1	Blank(s)	Blank(s)	Blank(s)	Blank(s)	Blank(s)	Blank(s)	Blank(s)	Blank(s)	Blank(s)	Blank(s)	Blank(s)	52	4 or more regional lymph nodes removed	None; diagnosed at autopsy	Surgery performed	Blank(s)	Blank(s)	Blank(s)	No radiation and/or cancer-directed surgery	None/Unknown	Yes	Blank(s)	Blank(s)	59	0	Blank(s)	Blank(s)	Blank(s)
38858462	Chinese	Insured	Married (including common law)	Female	2008	50 years	50	50-54 years	C56.9-Ovary	Poorly differentiated; Grade III	Right - origin of primary	Positive histology	8380/3: Endometrioid carcinoma	Ovary	Distant site(s)/node(s) involved	Distant	D	UNK Stage	T3c	NX	MX	Blank(s)	Blank(s)	Blank(s)	Blank(s)	Blank(s)	Blank(s)	Blank(s)	Blank(s)	Blank(s)	Blank(s)	Blank(s)	61	None	None; diagnosed at autopsy	Surgery performed	Blank(s)	Blank(s)	Blank(s)	Radiation after surgery	Beam radiation	Yes	Blank(s)	Blank(s)	0	98	Blank(s)	Blank(s)	Blank(s)
38861815	Chinese	Any Medicaid	Single (never married)	Female	2008	44 years	44	40-44 years	C56.9-Ovary	Well differentiated; Grade I	Bilateral, single primary	Positive histology	8380/3: Endometrioid carcinoma	Ovary	Regional by direct extension only	Localized	D	IC	T1c	N0	M0	Blank(s)	Blank(s)	Blank(s)	Blank(s)	Blank(s)	Blank(s)	Blank(s)	Blank(s)	Blank(s)	Blank(s)	Blank(s)	52	4 or more regional lymph nodes removed	None; diagnosed at autopsy	Surgery performed	Blank(s)	Blank(s)	Blank(s)	No radiation and/or cancer-directed surgery	None/Unknown	Yes	Blank(s)	Blank(s)	39	0	Blank(s)	Blank(s)	Blank(s)
38872190	Chinese	Insured	Married (including common law)	Female	2008	61 years	61	60-64 years	C56.9-Ovary	Poorly differentiated; Grade III	Left - origin of primary	Positive histology	8441/3: Serous cystadenocarcinoma, NOS	Ovary	Regional by both direct extension and lymph node involvement	Distant	RE+RN	UNK Stage	T2c	N1	MX	Blank(s)	Blank(s)	Blank(s)	Blank(s)	Blank(s)	Blank(s)	Blank(s)	Blank(s)	Blank(s)	Blank(s)	Blank(s)	57	4 or more regional lymph nodes removed	None; diagnosed at autopsy	Surgery performed	Blank(s)	Blank(s)	Blank(s)	No radiation and/or cancer-directed surgery	None/Unknown	No/Unknown	Blank(s)	Blank(s)	28	2	Blank(s)	Blank(s)	Blank(s)
38878811	Chinese	Insured	Married (including common law)	Female	2008	56 years	56	55-59 years	C56.9-Ovary	Moderately differentiated; Grade II	Bilateral, single primary	Positive histology	8310/3: Clear cell adenocarcinoma, NOS	Ovary	Localized only	Localized	L	UNK Stage	T1b	NX	MX	Blank(s)	Blank(s)	Blank(s)	Blank(s)	Blank(s)	Blank(s)	Blank(s)	Blank(s)	Blank(s)	Blank(s)	Blank(s)	52	None	None; diagnosed at autopsy	Surgery performed	Blank(s)	Blank(s)	Blank(s)	No radiation and/or cancer-directed surgery	None/Unknown	Yes	Blank(s)	Blank(s)	0	98	Blank(s)	Blank(s)	Blank(s)
38879401	Chinese	Insured	Married (including common law)	Female	2008	47 years	47	45-49 years	C56.9-Ovary	Unknown	Right - origin of primary	Positive histology	8310/3: Clear cell adenocarcinoma, NOS	Ovary	Localized only	Localized	L	UNK Stage	T1a	N0	MX	Blank(s)	Blank(s)	Blank(s)	Blank(s)	Blank(s)	Blank(s)	Blank(s)	Blank(s)	Blank(s)	Blank(s)	Blank(s)	57	4 or more regional lymph nodes removed	None; diagnosed at autopsy	Surgery performed	Blank(s)	Blank(s)	Blank(s)	No radiation and/or cancer-directed surgery	None/Unknown	No/Unknown	Blank(s)	Blank(s)	11	0	Blank(s)	Blank(s)	Blank(s)
38886173	Chinese	Insured	Married (including common law)	Female	2008	45 years	45	45-49 years	C56.9-Ovary	Well differentiated; Grade I	Left - origin of primary	Positive histology	8380/3: Endometrioid carcinoma	Ovary	Localized only	Localized	L	IA	T1a	N0	M0	Blank(s)	Blank(s)	Blank(s)	Blank(s)	Blank(s)	Blank(s)	Blank(s)	Blank(s)	Blank(s)	Blank(s)	Blank(s)	57	4 or more regional lymph nodes removed	None; diagnosed at autopsy	Surgery performed	Blank(s)	Blank(s)	Blank(s)	No radiation and/or cancer-directed surgery	None/Unknown	No/Unknown	Blank(s)	Blank(s)	17	0	Blank(s)	Blank(s)	Blank(s)
38891406	Chinese	Insured	Widowed	Female	2008	66 years	66	65-69 years	C56.9-Ovary	Undifferentiated; anaplastic; Grade IV	Bilateral, single primary	Positive histology	8441/3: Serous cystadenocarcinoma, NOS	Ovary	Distant site(s)/node(s) involved	Distant	D	IIIC	T3c	N1	M0	Blank(s)	Blank(s)	Blank(s)	Blank(s)	Blank(s)	Blank(s)	Blank(s)	Blank(s)	Blank(s)	Blank(s)	Blank(s)	60	4 or more regional lymph nodes removed	None; diagnosed at autopsy	Surgery performed	Blank(s)	Blank(s)	Blank(s)	No radiation and/or cancer-directed surgery	None/Unknown	No/Unknown	Blank(s)	Blank(s)	42	14	Blank(s)	Blank(s)	Blank(s)
38894165	Chinese	Insured/No specifics	Married (including common law)	Female	2008	68 years	68	65-69 years	C56.9-Ovary	Unknown	Left - origin of primary	Positive histology	8480/3: Mucinous adenocarcinoma	Ovary	Distant site(s)/node(s) involved	Distant	D	IIINOS	T3c	NX	M0	Blank(s)	Blank(s)	Blank(s)	Blank(s)	Blank(s)	Blank(s)	Blank(s)	Blank(s)	Blank(s)	Blank(s)	Blank(s)	25	None	None; diagnosed at autopsy	Surgery performed	Blank(s)	Blank(s)	Blank(s)	No radiation and/or cancer-directed surgery	None/Unknown	No/Unknown	Blank(s)	Blank(s)	0	98	Blank(s)	Blank(s)	Blank(s)
38899115	Chinese	Insured	Divorced	Female	2008	45 years	45	45-49 years	C56.9-Ovary	Poorly differentiated; Grade III	Right - origin of primary	Positive histology	8441/3: Serous cystadenocarcinoma, NOS	Ovary	Distant site(s)/node(s) involved	Distant	D	IIIC	T3c	N0	M0	Blank(s)	Blank(s)	Blank(s)	Blank(s)	Blank(s)	Blank(s)	Blank(s)	Blank(s)	Blank(s)	Blank(s)	Blank(s)	60	None	None; diagnosed at autopsy	Surgery performed	Blank(s)	Blank(s)	Blank(s)	No radiation and/or cancer-directed surgery	None/Unknown	Yes	Blank(s)	Blank(s)	0	98	Blank(s)	Blank(s)	Blank(s)
38907302	Chinese	Any Medicaid	Widowed	Female	2013	85+ years	85	85+ years	C56.9-Ovary	Poorly differentiated; Grade III	Right - origin of primary	Positive histology	8460/3: Papillary serous cystadenocarcinoma	Ovary	Distant site(s)/node(s) involved	Distant	D	IIIC	T3c	N0	M0	IIIC	T3c	N0	M0	Blank(s)	Blank(s)	Blank(s)	Blank(s)	Blank(s)	Blank(s)	Blank(s)	56	None	None; diagnosed at autopsy	Surgery performed	Blank(s)	Blank(s)	Blank(s)	No radiation and/or cancer-directed surgery	None/Unknown	No/Unknown	Blank(s)	Blank(s)	0	98	No	No	No
38908694	Chinese	Insured	Married (including common law)	Female	2008	70 years	70	70-74 years	C56.9-Ovary	Unknown	Bilateral, single primary	Positive histology	8441/3: Serous cystadenocarcinoma, NOS	Ovary	Distant site(s)/node(s) involved	Distant	D	IV	T3NOS	NX	M1	Blank(s)	Blank(s)	Blank(s)	Blank(s)	Blank(s)	Blank(s)	Blank(s)	Blank(s)	Blank(s)	Blank(s)	Blank(s)	61	None	None; diagnosed at autopsy	Surgery performed	Blank(s)	Blank(s)	Blank(s)	No radiation and/or cancer-directed surgery	None/Unknown	Yes	Blank(s)	Blank(s)	0	98	Blank(s)	Blank(s)	Blank(s)
38910088	Chinese	Insured	Married (including common law)	Female	2008	55 years	55	55-59 years	C56.9-Ovary	Undifferentiated; anaplastic; Grade IV	Left - origin of primary	Positive histology	8380/3: Endometrioid carcinoma	Ovary	Distant site(s)/node(s) involved	Distant	D	IIIC	T3c	N0	M0	Blank(s)	Blank(s)	Blank(s)	Blank(s)	Blank(s)	Blank(s)	Blank(s)	Blank(s)	Blank(s)	Blank(s)	Blank(s)	57	None	None; diagnosed at autopsy	Surgery performed	Blank(s)	Blank(s)	Blank(s)	No radiation and/or cancer-directed surgery	None/Unknown	Yes	Blank(s)	Blank(s)	0	98	Blank(s)	Blank(s)	Blank(s)
38924129	Chinese	Insured	Married (including common law)	Female	2009	49 years	49	45-49 years	C56.9-Ovary	Poorly differentiated; Grade III	Right - origin of primary	Positive histology	8460/3: Papillary serous cystadenocarcinoma	Ovary	Distant site(s)/node(s) involved	Distant	D	IV	T3c	N0	M1	Blank(s)	Blank(s)	Blank(s)	Blank(s)	Blank(s)	Blank(s)	Blank(s)	Blank(s)	Blank(s)	Blank(s)	Blank(s)	60	4 or more regional lymph nodes removed	None; diagnosed at autopsy	Surgery performed	Blank(s)	Blank(s)	Blank(s)	No radiation and/or cancer-directed surgery	None/Unknown	No/Unknown	Blank(s)	Blank(s)	12	0	Blank(s)	Blank(s)	Blank(s)
38929634	Chinese	Insured	Married (including common law)	Female	2009	63 years	63	60-64 years	C56.9-Ovary	Unknown	Right - origin of primary	Positive histology	8310/3: Clear cell adenocarcinoma, NOS	Ovary	Regional by direct extension only	Regional	D	IIB	T2b	N0	M0	Blank(s)	Blank(s)	Blank(s)	Blank(s)	Blank(s)	Blank(s)	Blank(s)	Blank(s)	Blank(s)	Blank(s)	Blank(s)	57	4 or more regional lymph nodes removed	None; diagnosed at autopsy	Surgery performed	Blank(s)	Blank(s)	Blank(s)	No radiation and/or cancer-directed surgery	None/Unknown	Yes	Blank(s)	Blank(s)	7	0	Blank(s)	Blank(s)	Blank(s)
39319195	Chinese	Insured	Married (including common law)	Female	2009	57 years	57	55-59 years	C56.9-Ovary	Well differentiated; Grade I	Left - origin of primary	Positive histology	8310/3: Clear cell adenocarcinoma, NOS	Ovary	Regional by direct extension only	Localized	L	IC	T1c	N0	M0	Blank(s)	Blank(s)	Blank(s)	Blank(s)	Blank(s)	Blank(s)	Blank(s)	Blank(s)	Blank(s)	Blank(s)	Blank(s)	57	4 or more regional lymph nodes removed	None; diagnosed at autopsy	Surgery performed	Blank(s)	Blank(s)	Blank(s)	No radiation and/or cancer-directed surgery	None/Unknown	No/Unknown	Blank(s)	Blank(s)	97	0	Blank(s)	Blank(s)	Blank(s)
39320486	Chinese	Insured	Married (including common law)	Female	2009	53 years	53	50-54 years	C56.9-Ovary	Unknown	Left - origin of primary	Positive histology	8310/3: Clear cell adenocarcinoma, NOS	Ovary	Localized only	Localized	L	IA	T1a	N0	M0	Blank(s)	Blank(s)	Blank(s)	Blank(s)	Blank(s)	Blank(s)	Blank(s)	Blank(s)	Blank(s)	Blank(s)	Blank(s)	52	4 or more regional lymph nodes removed	None; diagnosed at autopsy	Surgery performed	Blank(s)	Blank(s)	Blank(s)	No radiation and/or cancer-directed surgery	None/Unknown	No/Unknown	Blank(s)	Blank(s)	5	0	Blank(s)	Blank(s)	Blank(s)
39327884	Chinese	Insured	Married (including common law)	Female	2009	55 years	55	55-59 years	C56.9-Ovary	Moderately differentiated; Grade II	Bilateral, single primary	Positive histology	8441/3: Serous cystadenocarcinoma, NOS	Ovary	Distant site(s)/node(s) involved	Distant	D	IIIC	T3c	N0	M0	Blank(s)	Blank(s)	Blank(s)	Blank(s)	Blank(s)	Blank(s)	Blank(s)	Blank(s)	Blank(s)	Blank(s)	Blank(s)	60	None	None; diagnosed at autopsy	Surgery performed	Blank(s)	Blank(s)	Blank(s)	No radiation and/or cancer-directed surgery	None/Unknown	Yes	Blank(s)	Blank(s)	0	98	Blank(s)	Blank(s)	Blank(s)
39328839	Chinese	Insured	Married (including common law)	Female	2009	65 years	65	65-69 years	C56.9-Ovary	Unknown	Bilateral, single primary	Positive histology	8460/3: Papillary serous cystadenocarcinoma	Ovary	Distant site(s)/node(s) involved	Distant	D	IV	T3c	N0	M1	Blank(s)	Blank(s)	Blank(s)	Blank(s)	Blank(s)	Blank(s)	Blank(s)	Blank(s)	Blank(s)	Blank(s)	Blank(s)	60	None	None; diagnosed at autopsy	Surgery performed	Blank(s)	Blank(s)	Blank(s)	No radiation and/or cancer-directed surgery	None/Unknown	No/Unknown	Blank(s)	Blank(s)	0	98	Blank(s)	Blank(s)	Blank(s)
39343592	Chinese	Any Medicaid	Married (including common law)	Female	2008	71 years	71	70-74 years	C56.9-Ovary	Moderately differentiated; Grade II	Left - origin of primary	Positive histology	8380/3: Endometrioid carcinoma	Ovary	Distant site(s)/node(s) involved	Distant	D	UNK Stage	T3NOS	NX	MX	Blank(s)	Blank(s)	Blank(s)	Blank(s)	Blank(s)	Blank(s)	Blank(s)	Blank(s)	Blank(s)	Blank(s)	Blank(s)	50	None	None; diagnosed at autopsy	Surgery performed	Blank(s)	Blank(s)	Blank(s)	No radiation and/or cancer-directed surgery	None/Unknown	No/Unknown	Blank(s)	Blank(s)	99	99	Blank(s)	Blank(s)	Blank(s)
39348707	Chinese	Insured	Single (never married)	Female	2009	49 years	49	45-49 years	C56.9-Ovary	Undifferentiated; anaplastic; Grade IV	Left - origin of primary	Positive histology	8460/3: Papillary serous cystadenocarcinoma	Ovary	Distant site(s)/node(s) involved	Distant	D	IV	T3NOS	N1	M1	Blank(s)	Blank(s)	Blank(s)	Blank(s)	Blank(s)	Blank(s)	Blank(s)	Blank(s)	Blank(s)	Blank(s)	Blank(s)	57	4 or more regional lymph nodes removed	None; diagnosed at autopsy	Surgery performed	Blank(s)	Blank(s)	Blank(s)	No radiation and/or cancer-directed surgery	None/Unknown	No/Unknown	Blank(s)	Blank(s)	13	9	Blank(s)	Blank(s)	Blank(s)
39348919	Chinese	Any Medicaid	Married (including common law)	Female	2009	54 years	54	50-54 years	C56.9-Ovary	Poorly differentiated; Grade III	Bilateral, single primary	Positive histology	8460/3: Papillary serous cystadenocarcinoma	Ovary	Regional by direct extension only	Regional	D	IIC	T2c	N0	M0	Blank(s)	Blank(s)	Blank(s)	Blank(s)	Blank(s)	Blank(s)	Blank(s)	Blank(s)	Blank(s)	Blank(s)	Blank(s)	57	None	None; diagnosed at autopsy	Surgery performed	Blank(s)	Blank(s)	Blank(s)	No radiation and/or cancer-directed surgery	None/Unknown	Yes	Blank(s)	Blank(s)	0	98	Blank(s)	Blank(s)	Blank(s)
39351121	Chinese	Insured	Married (including common law)	Female	2009	57 years	57	55-59 years	C56.9-Ovary	Unknown	Left - origin of primary	Positive histology	8380/3: Endometrioid carcinoma	Ovary	Regional by direct extension only	Distant	RE	IC	T1c	N0	M0	Blank(s)	Blank(s)	Blank(s)	Blank(s)	Blank(s)	Blank(s)	Blank(s)	Blank(s)	Blank(s)	Blank(s)	Blank(s)	28	None	None; diagnosed at autopsy	Surgery performed	Blank(s)	Blank(s)	Blank(s)	No radiation and/or cancer-directed surgery	None/Unknown	No/Unknown	Blank(s)	Blank(s)	0	98	Blank(s)	Blank(s)	Blank(s)
39365575	Chinese	Any Medicaid	Separated	Female	2009	68 years	68	65-69 years	C56.9-Ovary	Unknown	Bilateral, single primary	Positive histology	8380/3: Endometrioid carcinoma	Ovary	Distant site(s)/node(s) involved	Distant	D	UNK Stage	T3NOS	NX	MX	Blank(s)	Blank(s)	Blank(s)	Blank(s)	Blank(s)	Blank(s)	Blank(s)	Blank(s)	Blank(s)	Blank(s)	Blank(s)	51	None	None; diagnosed at autopsy	Surgery performed	Blank(s)	Blank(s)	Blank(s)	No radiation and/or cancer-directed surgery	None/Unknown	No/Unknown	Blank(s)	Blank(s)	0	98	Blank(s)	Blank(s)	Blank(s)
39391045	Chinese	Insured	Divorced	Female	2009	63 years	63	60-64 years	C56.9-Ovary	Undifferentiated; anaplastic; Grade IV	Bilateral, single primary	Positive histology	8460/3: Papillary serous cystadenocarcinoma	Ovary	Distant site(s)/node(s) involved	Distant	D	IIIC	T3c	N0	M0	Blank(s)	Blank(s)	Blank(s)	Blank(s)	Blank(s)	Blank(s)	Blank(s)	Blank(s)	Blank(s)	Blank(s)	Blank(s)	57	None	None; diagnosed at autopsy	Surgery performed	Blank(s)	Blank(s)	Blank(s)	No radiation and/or cancer-directed surgery	None/Unknown	Yes	Blank(s)	Blank(s)	0	98	Blank(s)	Blank(s)	Blank(s)
39391922	Chinese	Insured	Widowed	Female	2010	69 years	69	65-69 years	C56.9-Ovary	Moderately differentiated; Grade II	Bilateral, single primary	Positive histology	8380/3: Endometrioid carcinoma	Ovary	Regional by direct extension only	Distant	RE	IC	T1c	N0	M0	IC	T1c	N0	M0	Blank(s)	Blank(s)	Blank(s)	Blank(s)	Blank(s)	Blank(s)	Blank(s)	57	4 or more regional lymph nodes removed	None; diagnosed at autopsy	Surgery performed	Blank(s)	Blank(s)	Blank(s)	No radiation and/or cancer-directed surgery	None/Unknown	Yes	Blank(s)	Blank(s)	18	0	No	No	No
39401526	Chinese	Insured/No specifics	Married (including common law)	Female	2010	81 years	81	80-84 years	C56.9-Ovary	Poorly differentiated; Grade III	Bilateral, single primary	Positive histology	8441/3: Serous cystadenocarcinoma, NOS	Ovary	Distant site(s)/node(s) involved	Distant	D	IIIC	T3c	N0	M0	IIIC	T3c	N0	M0	Blank(s)	Blank(s)	Blank(s)	Blank(s)	Blank(s)	Blank(s)	Blank(s)	56	None	None; diagnosed at autopsy	Surgery performed	Blank(s)	Blank(s)	Blank(s)	No radiation and/or cancer-directed surgery	None/Unknown	No/Unknown	Blank(s)	Blank(s)	0	98	No	No	No
39403483	Chinese	Insured	Married (including common law)	Female	2010	47 years	47	45-49 years	C56.9-Ovary	Unknown	Right - origin of primary	Positive histology	8310/3: Clear cell adenocarcinoma, NOS	Ovary	Regional by direct extension only	Regional	D	IIA	T2a	N0	M0	IIA	T2a	N0	M0	Blank(s)	Blank(s)	Blank(s)	Blank(s)	Blank(s)	Blank(s)	Blank(s)	37	None	None; diagnosed at autopsy	Surgery performed	Blank(s)	Blank(s)	Blank(s)	No radiation and/or cancer-directed surgery	None/Unknown	No/Unknown	Blank(s)	Blank(s)	0	98	No	No	No
39409234	Chinese	Insured/No specifics	Married (including common law)	Female	2010	51 years	51	50-54 years	C56.9-Ovary	Poorly differentiated; Grade III	Bilateral, single primary	Positive histology	8460/3: Papillary serous cystadenocarcinoma	Ovary	Distant site(s)/node(s) involved	Distant	D	IIIC	T3c	N0	M0	IIIC	T3c	N0	M0	Blank(s)	Blank(s)	Blank(s)	Blank(s)	Blank(s)	Blank(s)	Blank(s)	57	4 or more regional lymph nodes removed	None; diagnosed at autopsy	Surgery performed	Blank(s)	Blank(s)	Blank(s)	No radiation and/or cancer-directed surgery	None/Unknown	Yes	Blank(s)	Blank(s)	17	0	No	No	No
39412699	Chinese	Insured	Married (including common law)	Female	2010	49 years	49	45-49 years	C56.9-Ovary	Undifferentiated; anaplastic; Grade IV	Bilateral, single primary	Positive histology	8461/3: Serous surface papillary carcinoma	Ovary	Distant site(s)/node(s) involved	Distant	D	IV	T1NOS	N0	M1	IV	T1NOS	N0	M1	Blank(s)	Blank(s)	Blank(s)	Blank(s)	Blank(s)	Blank(s)	Blank(s)	0	None	None; diagnosed at autopsy	Not recommended	Blank(s)	Blank(s)	Blank(s)	No radiation and/or cancer-directed surgery	None/Unknown	No/Unknown	Blank(s)	Blank(s)	0	98	No	No	No
39418573	Chinese	Any Medicaid	Widowed	Female	2010	71 years	71	70-74 years	C56.9-Ovary	Poorly differentiated; Grade III	Left - origin of primary	Positive histology	8441/3: Serous cystadenocarcinoma, NOS	Ovary	Distant site(s)/node(s) involved	Distant	D	IIIC	T3c	N0	M0	IIIC	T3c	N0	M0	Blank(s)	Blank(s)	Blank(s)	Blank(s)	Blank(s)	Blank(s)	Blank(s)	61	None	Non-primary surgical procedure to other regional sites	Surgery performed	Blank(s)	Blank(s)	Blank(s)	No radiation and/or cancer-directed surgery	None/Unknown	Yes	Blank(s)	Blank(s)	0	98	No	No	No
39420527	Chinese	Insured	Married (including common law)	Female	2010	53 years	53	50-54 years	C56.9-Ovary	Unknown	Paired site, but no information concerning laterality	Positive exfoliative cytology, no positive histology	8441/3: Serous cystadenocarcinoma, NOS	Ovary	Distant site(s)/node(s) involved	Distant	D	IV	TX	N1	M1	IV	TX	N1	M1	Blank(s)	Blank(s)	Blank(s)	Blank(s)	Blank(s)	Blank(s)	Blank(s)	0	None	None; diagnosed at autopsy	Not recommended	Blank(s)	Blank(s)	Blank(s)	No radiation and/or cancer-directed surgery	None/Unknown	Yes	Blank(s)	Blank(s)	99	99	No	No	No
39424191	Chinese	Insured	Single (never married)	Female	2010	55 years	55	55-59 years	C56.9-Ovary	Poorly differentiated; Grade III	Right - origin of primary	Positive histology	8460/3: Papillary serous cystadenocarcinoma	Ovary	Distant site(s)/node(s) involved	Distant	D	IIINOS	T3NOS	N0	M0	IIINOS	T3NOS	N0	M0	Blank(s)	Blank(s)	Blank(s)	Blank(s)	Blank(s)	Blank(s)	Blank(s)	57	4 or more regional lymph nodes removed	Non-primary surgical procedure to other regional sites	Surgery performed	Blank(s)	Blank(s)	Blank(s)	No radiation and/or cancer-directed surgery	None/Unknown	No/Unknown	Blank(s)	Blank(s)	22	0	No	No	No
39430270	Chinese	Any Medicaid	Married (including common law)	Female	2010	49 years	49	45-49 years	C56.9-Ovary	Poorly differentiated; Grade III	Right - origin of primary	Positive histology	8310/3: Clear cell adenocarcinoma, NOS	Ovary	Regional by direct extension only	Localized	L	IC	T1c	N0	M0	IC	T1c	N0	M0	Blank(s)	Blank(s)	Blank(s)	Blank(s)	Blank(s)	Blank(s)	Blank(s)	52	4 or more regional lymph nodes removed	None; diagnosed at autopsy	Surgery performed	Blank(s)	Blank(s)	Blank(s)	No radiation and/or cancer-directed surgery	None/Unknown	Yes	Blank(s)	Blank(s)	14	0	No	No	No
39437638	Chinese	Insured	Single (never married)	Female	2010	57 years	57	55-59 years	C56.9-Ovary	Moderately differentiated; Grade II	Bilateral, single primary	Positive histology	8380/3: Endometrioid carcinoma	Ovary	Distant site(s)/node(s) involved	Distant	D	IV	T3NOS	N1	M1	IV	T3NOS	N1	M1	Blank(s)	Blank(s)	Blank(s)	Blank(s)	Blank(s)	Blank(s)	Blank(s)	57	4 or more regional lymph nodes removed	Non-primary surgical procedure to distant site	Surgery performed	Blank(s)	Blank(s)	Blank(s)	No radiation and/or cancer-directed surgery	None/Unknown	No/Unknown	Blank(s)	Blank(s)	37	1	Unknown	Unknown	Unknown
39440460	Chinese	Insured	Single (never married)	Female	2010	52 years	52	50-54 years	C56.9-Ovary	Moderately differentiated; Grade II	Right - origin of primary	Positive histology	8480/3: Mucinous adenocarcinoma	Ovary	Localized only	Localized	L	IA	T1a	N0	M0	IA	T1a	N0	M0	Blank(s)	Blank(s)	Blank(s)	Blank(s)	Blank(s)	Blank(s)	Blank(s)	52	4 or more regional lymph nodes removed	None; diagnosed at autopsy	Surgery performed	Blank(s)	Blank(s)	Blank(s)	No radiation and/or cancer-directed surgery	None/Unknown	No/Unknown	Blank(s)	Blank(s)	8	0	No	No	No
39441764	Chinese	Any Medicaid	Unknown	Female	2015	54 years	54	50-54 years	C56.9-Ovary	Moderately differentiated; Grade II	Left - origin of primary	Positive histology	8470/3: Mucinous cystadenocarcinoma, NOS	Ovary	Distant site(s)/node(s) involved	Distant	D	IV	T1a	N0	M1	IV	T1a	N0	M1	Blank(s)	Blank(s)	Blank(s)	Blank(s)	Blank(s)	Blank(s)	Blank(s)	57	None	None; diagnosed at autopsy	Surgery performed	Blank(s)	Blank(s)	Blank(s)	No radiation and/or cancer-directed surgery	None/Unknown	No/Unknown	Blank(s)	Blank(s)	0	98	Yes	No	No
39444049	Chinese	Insured	Married (including common law)	Female	2011	50 years	50	50-54 years	C56.9-Ovary	Undifferentiated; anaplastic; Grade IV	Bilateral, single primary	Positive histology	8460/3: Papillary serous cystadenocarcinoma	Ovary	Regional by direct extension only	Regional	D	IIC	T2c	N0	M0	IIC	T2c	N0	M0	Blank(s)	Blank(s)	Blank(s)	Blank(s)	Blank(s)	Blank(s)	Blank(s)	52	4 or more regional lymph nodes removed	None; diagnosed at autopsy	Surgery performed	Blank(s)	Blank(s)	Blank(s)	No radiation and/or cancer-directed surgery	None/Unknown	No/Unknown	Blank(s)	Blank(s)	35	0	No	No	No
39450341	Chinese	Any Medicaid	Widowed	Female	2010	84 years	84	80-84 years	C56.9-Ovary	Well differentiated; Grade I	Paired site, but no information concerning laterality	Positive histology	8480/3: Mucinous adenocarcinoma	Ovary	Distant site(s)/node(s) involved	Distant	D	IV	T3NOS	NX	M1	IV	T3NOS	NX	M1	Blank(s)	Blank(s)	Blank(s)	Blank(s)	Blank(s)	Blank(s)	Blank(s)	0	None	None; diagnosed at autopsy	Not recommended	Blank(s)	Blank(s)	Blank(s)	No radiation and/or cancer-directed surgery	None/Unknown	No/Unknown	Blank(s)	Blank(s)	0	98	Unknown	Unknown	Unknown
39454877	Chinese	Insured	Married (including common law)	Female	2011	45 years	45	45-49 years	C56.9-Ovary	Unknown	Right - origin of primary	Positive histology	8310/3: Clear cell adenocarcinoma, NOS	Ovary	Localized only	Localized	L	IA	T1a	N0	M0	IA	T1a	N0	M0	Blank(s)	Blank(s)	Blank(s)	Blank(s)	Blank(s)	Blank(s)	Blank(s)	57	4 or more regional lymph nodes removed	None; diagnosed at autopsy	Surgery performed	Blank(s)	Blank(s)	Blank(s)	No radiation and/or cancer-directed surgery	None/Unknown	No/Unknown	Blank(s)	Blank(s)	9	0	No	No	No
39456546	Chinese	Uninsured	Married (including common law)	Female	2010	41 years	41	40-44 years	C56.9-Ovary	Well differentiated; Grade I	Right - origin of primary	Positive histology	8380/3: Endometrioid carcinoma	Ovary	Localized only	Localized	L	IA	T1a	N0	M0	IA	T1a	N0	M0	Blank(s)	Blank(s)	Blank(s)	Blank(s)	Blank(s)	Blank(s)	Blank(s)	57	4 or more regional lymph nodes removed	None; diagnosed at autopsy	Surgery performed	Blank(s)	Blank(s)	Blank(s)	No radiation and/or cancer-directed surgery	None/Unknown	Yes	Blank(s)	Blank(s)	8	0	No	No	No
39459696	Chinese	Any Medicaid	Widowed	Female	2010	71 years	71	70-74 years	C56.9-Ovary	Poorly differentiated; Grade III	Bilateral, single primary	Positive histology	8461/3: Serous surface papillary carcinoma	Ovary	Distant site(s)/node(s) involved	Distant	D	IIIC	T3c	N0	M0	IIIC	T3c	N0	M0	Blank(s)	Blank(s)	Blank(s)	Blank(s)	Blank(s)	Blank(s)	Blank(s)	60	4 or more regional lymph nodes removed	Non-primary surgical procedure to other regional sites	Surgery performed	Blank(s)	Blank(s)	Blank(s)	No radiation and/or cancer-directed surgery	None/Unknown	No/Unknown	Blank(s)	Blank(s)	18	0	No	No	No
39466614	Chinese	Any Medicaid	Divorced	Female	2011	56 years	56	55-59 years	C56.9-Ovary	Moderately differentiated; Grade II	Paired site, but no information concerning laterality	Positive exfoliative cytology, no positive histology	8480/3: Mucinous adenocarcinoma	Ovary	Distant site(s)/node(s) involved	Distant	D	IV	TX	N1	M1	IV	TX	N1	M1	Blank(s)	Blank(s)	Blank(s)	Blank(s)	Blank(s)	Blank(s)	Blank(s)	0	None	None; diagnosed at autopsy	Not recommended	Blank(s)	Blank(s)	Blank(s)	No radiation and/or cancer-directed surgery	None/Unknown	Yes	Blank(s)	Blank(s)	0	98	No	No	No
39474162	Chinese	Any Medicaid	Married (including common law)	Female	2011	81 years	81	80-84 years	C56.9-Ovary	Poorly differentiated; Grade III	Right - origin of primary	Positive histology	8310/3: Clear cell adenocarcinoma, NOS	Ovary	Regional by direct extension only	Localized	L	IC	T1c	N0	M0	IC	T1c	N0	M0	Blank(s)	Blank(s)	Blank(s)	Blank(s)	Blank(s)	Blank(s)	Blank(s)	57	4 or more regional lymph nodes removed	None; diagnosed at autopsy	Surgery performed	Blank(s)	Blank(s)	Blank(s)	No radiation and/or cancer-directed surgery	None/Unknown	No/Unknown	Blank(s)	Blank(s)	12	0	No	No	No
39474165	Chinese	Insured	Married (including common law)	Female	2011	57 years	57	55-59 years	C56.9-Ovary	Moderately differentiated; Grade II	Bilateral, single primary	Positive histology	8380/3: Endometrioid carcinoma	Ovary	Localized only	Localized	L	IB	T1b	N0	M0	IB	T1b	N0	M0	Blank(s)	Blank(s)	Blank(s)	Blank(s)	Blank(s)	Blank(s)	Blank(s)	57	4 or more regional lymph nodes removed	None; diagnosed at autopsy	Surgery performed	Blank(s)	Blank(s)	Blank(s)	No radiation and/or cancer-directed surgery	None/Unknown	No/Unknown	Blank(s)	Blank(s)	16	0	No	No	No
39864820	Chinese	Insured	Single (never married)	Female	2011	51 years	51	50-54 years	C56.9-Ovary	Moderately differentiated; Grade II	Bilateral, single primary	Positive histology	8460/3: Papillary serous cystadenocarcinoma	Ovary	Distant site(s)/node(s) involved	Distant	D	IV	T3c	N0	M1	IV	T3c	N0	M1	Blank(s)	Blank(s)	Blank(s)	Blank(s)	Blank(s)	Blank(s)	Blank(s)	57	1 to 3 regional lymph nodes removed	Any combo of sur proc to oth rg, dis lym nd, and/or dis site	Surgery performed	Blank(s)	Blank(s)	Blank(s)	No radiation and/or cancer-directed surgery	None/Unknown	Yes	Blank(s)	Blank(s)	2	0	No	No	Yes
39865960	Chinese	Any Medicaid	Single (never married)	Female	2010	56 years	56	55-59 years	C56.9-Ovary	Moderately differentiated; Grade II	Left - origin of primary	Positive histology	8310/3: Clear cell adenocarcinoma, NOS	Ovary	Regional by direct extension only	Distant	RE	IC	T1c	N0	M0	IC	T1c	N0	M0	Blank(s)	Blank(s)	Blank(s)	Blank(s)	Blank(s)	Blank(s)	Blank(s)	57	4 or more regional lymph nodes removed	None; diagnosed at autopsy	Surgery performed	Blank(s)	Blank(s)	Blank(s)	No radiation and/or cancer-directed surgery	None/Unknown	Yes	Blank(s)	Blank(s)	12	0	No	No	No
39869253	Chinese	Insured	Married (including common law)	Female	2016	75 years	75	75-79 years	C56.9-Ovary	Moderately differentiated; Grade II	Left - origin of primary	Positive histology	8310/3: Clear cell adenocarcinoma, NOS	Ovary	Localized only	Blank(s)	Blank(s)	Blank(s)	Blank(s)	Blank(s)	Blank(s)	Blank(s)	Blank(s)	Blank(s)	Blank(s)	1A	p1A	p0	c0	Pathologic	Pathologic	Clinical	55	4 or more regional lymph nodes removed	None; diagnosed at autopsy	Surgery performed	Blank(s)	Blank(s)	Blank(s)	No radiation and/or cancer-directed surgery	None/Unknown	No/Unknown	Blank(s)	150	29	0	No	No	No
39884476	Chinese	Insured	Single (never married)	Female	2010	43 years	43	40-44 years	C56.9-Ovary	Moderately differentiated; Grade II	Left - origin of primary	Positive histology	8310/3: Clear cell adenocarcinoma, NOS	Ovary	Distant site(s)/node(s) involved	Distant	D	IV	T3a	N0	M1	IV	T3a	N0	M1	Blank(s)	Blank(s)	Blank(s)	Blank(s)	Blank(s)	Blank(s)	Blank(s)	61	4 or more regional lymph nodes removed	None; diagnosed at autopsy	Surgery performed	Blank(s)	Blank(s)	Blank(s)	No radiation and/or cancer-directed surgery	None/Unknown	Yes	Blank(s)	Blank(s)	21	0	No	No	No
39895517	Chinese	Insured/No specifics	Divorced	Female	2011	61 years	61	60-64 years	C56.9-Ovary	Poorly differentiated; Grade III	Left - origin of primary	Positive histology	8310/3: Clear cell adenocarcinoma, NOS	Ovary	Localized only	Localized	L	IA	T1a	N0	M0	IA	T1a	N0	M0	Blank(s)	Blank(s)	Blank(s)	Blank(s)	Blank(s)	Blank(s)	Blank(s)	52	None	None; diagnosed at autopsy	Surgery performed	Blank(s)	Blank(s)	Blank(s)	No radiation and/or cancer-directed surgery	None/Unknown	Yes	Blank(s)	Blank(s)	0	98	No	No	No
39897481	Chinese	Insured	Married (including common law)	Female	2010	59 years	59	55-59 years	C56.9-Ovary	Moderately differentiated; Grade II	Right - origin of primary	Positive histology	8470/3: Mucinous cystadenocarcinoma, NOS	Ovary	Regional by direct extension only	Distant	RE	IC	T1c	N0	M0	IC	T1c	N0	M0	Blank(s)	Blank(s)	Blank(s)	Blank(s)	Blank(s)	Blank(s)	Blank(s)	37	4 or more regional lymph nodes removed	None; diagnosed at autopsy	Surgery performed	Blank(s)	Blank(s)	Blank(s)	No radiation and/or cancer-directed surgery	None/Unknown	Yes	Blank(s)	Blank(s)	4	0	No	No	No
39897658	Chinese	Insured	Married (including common law)	Female	2011	48 years	48	45-49 years	C56.9-Ovary	Poorly differentiated; Grade III	Bilateral, single primary	Positive histology	8460/3: Papillary serous cystadenocarcinoma	Ovary	Distant site(s)/node(s) involved	Distant	D	IV	T2b	N1	M1	IV	T2b	N1	M1	Blank(s)	Blank(s)	Blank(s)	Blank(s)	Blank(s)	Blank(s)	Blank(s)	60	4 or more regional lymph nodes removed	None; diagnosed at autopsy	Surgery performed	Blank(s)	Blank(s)	Blank(s)	No radiation and/or cancer-directed surgery	None/Unknown	Yes	Blank(s)	Blank(s)	13	13	No	No	No
39911431	Chinese	Insured	Married (including common law)	Female	2011	66 years	66	65-69 years	C56.9-Ovary	Poorly differentiated; Grade III	Bilateral, single primary	Positive histology	8460/3: Papillary serous cystadenocarcinoma	Ovary	Regional by both direct extension and lymph node involvement	Regional	D	IIIC	T2c	N1	M0	IIIC	T2c	N1	M0	Blank(s)	Blank(s)	Blank(s)	Blank(s)	Blank(s)	Blank(s)	Blank(s)	61	4 or more regional lymph nodes removed	None; diagnosed at autopsy	Surgery performed	Blank(s)	Blank(s)	Blank(s)	No radiation and/or cancer-directed surgery	None/Unknown	Yes	Blank(s)	Blank(s)	23	2	No	No	No
39920171	Chinese	Uninsured	Married (including common law)	Female	2011	57 years	57	55-59 years	C56.9-Ovary	Unknown	Left - origin of primary	Positive histology	8480/3: Mucinous adenocarcinoma	Ovary	Localized only	Localized	L	IA	T1a	N0	M0	IA	T1a	N0	M0	Blank(s)	Blank(s)	Blank(s)	Blank(s)	Blank(s)	Blank(s)	Blank(s)	51	4 or more regional lymph nodes removed	None; diagnosed at autopsy	Surgery performed	Blank(s)	Blank(s)	Blank(s)	No radiation and/or cancer-directed surgery	None/Unknown	No/Unknown	Blank(s)	Blank(s)	27	0	No	No	No
39922635	Chinese	Insured/No specifics	Married (including common law)	Female	2012	72 years	72	70-74 years	C56.9-Ovary	Unknown	Right - origin of primary	Positive histology	8310/3: Clear cell adenocarcinoma, NOS	Ovary	Regional by direct extension only	Localized	D	IC	T1c	N0	M0	IC	T1c	N0	M0	Blank(s)	Blank(s)	Blank(s)	Blank(s)	Blank(s)	Blank(s)	Blank(s)	52	4 or more regional lymph nodes removed	None; diagnosed at autopsy	Surgery performed	Blank(s)	Blank(s)	Blank(s)	No radiation and/or cancer-directed surgery	None/Unknown	No/Unknown	Blank(s)	Blank(s)	12	0	No	No	No
39922904	Chinese	Insured	Married (including common law)	Female	2011	61 years	61	60-64 years	C56.9-Ovary	Moderately differentiated; Grade II	Right - origin of primary	Positive histology	8380/3: Endometrioid carcinoma	Ovary	Localized only	Localized	L	IA	T1a	N0	M0	IA	T1a	N0	M0	Blank(s)	Blank(s)	Blank(s)	Blank(s)	Blank(s)	Blank(s)	Blank(s)	52	None	None; diagnosed at autopsy	Surgery performed	Blank(s)	Blank(s)	Blank(s)	No radiation and/or cancer-directed surgery	None/Unknown	Yes	Blank(s)	Blank(s)	0	98	No	No	No
39927853	Chinese	Insured	Married (including common law)	Female	2012	48 years	48	45-49 years	C56.9-Ovary	Poorly differentiated; Grade III	Bilateral, single primary	Positive histology	8310/3: Clear cell adenocarcinoma, NOS	Ovary	Distant site(s)/node(s) involved	Distant	D	IIIC	T3c	N1	M0	IIIC	T3c	N1	M0	Blank(s)	Blank(s)	Blank(s)	Blank(s)	Blank(s)	Blank(s)	Blank(s)	60	4 or more regional lymph nodes removed	None; diagnosed at autopsy	Surgery performed	Blank(s)	Blank(s)	Blank(s)	No radiation and/or cancer-directed surgery	None/Unknown	Yes	Blank(s)	Blank(s)	28	2	No	No	No
39931186	Chinese	Insured	Married (including common law)	Female	2012	49 years	49	45-49 years	C56.9-Ovary	Poorly differentiated; Grade III	Bilateral, single primary	Positive histology	8380/3: Endometrioid carcinoma	Ovary	Distant site(s)/node(s) involved	Distant	D	IIIB	T3b	N0	M0	IIIB	T3b	N0	M0	Blank(s)	Blank(s)	Blank(s)	Blank(s)	Blank(s)	Blank(s)	Blank(s)	57	4 or more regional lymph nodes removed	None; diagnosed at autopsy	Surgery performed	Blank(s)	Blank(s)	Blank(s)	No radiation and/or cancer-directed surgery	None/Unknown	Yes	Blank(s)	Blank(s)	97	0	No	No	No
39931892	Chinese	Insured	Married (including common law)	Female	2012	36 years	36	35-39 years	C56.9-Ovary	Well differentiated; Grade I	Left - origin of primary	Positive histology	8380/3: Endometrioid carcinoma	Ovary	Regional by direct extension only	Localized	L	IC	T1c	N0	M0	IC	T1c	N0	M0	Blank(s)	Blank(s)	Blank(s)	Blank(s)	Blank(s)	Blank(s)	Blank(s)	72	4 or more regional lymph nodes removed	None; diagnosed at autopsy	Surgery performed	Blank(s)	Blank(s)	Blank(s)	No radiation and/or cancer-directed surgery	None/Unknown	Yes	Blank(s)	Blank(s)	18	0	No	No	No
39934339	Chinese	Insured	Married (including common law)	Female	2014	63 years	63	60-64 years	C56.9-Ovary	Unknown	Left - origin of primary	Positive histology	8310/3: Clear cell adenocarcinoma, NOS	Ovary	Distant site(s)/node(s) involved	Distant	D	IIIA	T3a	N0	M0	IIIA	T3a	N0	M0	Blank(s)	Blank(s)	Blank(s)	Blank(s)	Blank(s)	Blank(s)	Blank(s)	57	4 or more regional lymph nodes removed	None; diagnosed at autopsy	Surgery performed	Blank(s)	Blank(s)	Blank(s)	No radiation and/or cancer-directed surgery	None/Unknown	Yes	Blank(s)	Blank(s)	21	0	No	No	No
39954249	Chinese	Insured/No specifics	Married (including common law)	Female	2012	55 years	55	55-59 years	C56.9-Ovary	Unknown	Bilateral, single primary	Positive histology	8480/3: Mucinous adenocarcinoma	Ovary	Distant site(s)/node(s) involved	Distant	D	IV	T3NOS	NX	M1	IV	T3NOS	NX	M1	Blank(s)	Blank(s)	Blank(s)	Blank(s)	Blank(s)	Blank(s)	Blank(s)	51	None	None; diagnosed at autopsy	Surgery performed	Blank(s)	Blank(s)	Blank(s)	No radiation and/or cancer-directed surgery	None/Unknown	Yes	Blank(s)	Blank(s)	0	98	No	No	No
39956702	Chinese	Insured	Married (including common law)	Female	2012	69 years	69	65-69 years	C56.9-Ovary	Undifferentiated; anaplastic; Grade IV	Bilateral, single primary	Positive histology	8441/3: Serous cystadenocarcinoma, NOS	Ovary	Distant site(s)/node(s) involved	Distant	D	IV	T3NOS	NX	M1	IV	T3NOS	NX	M1	Blank(s)	Blank(s)	Blank(s)	Blank(s)	Blank(s)	Blank(s)	Blank(s)	60	None	None; diagnosed at autopsy	Surgery performed	Blank(s)	Blank(s)	Blank(s)	No radiation and/or cancer-directed surgery	None/Unknown	Yes	Blank(s)	Blank(s)	0	98	No	No	No
39965845	Chinese	Any Medicaid	Married (including common law)	Female	2012	83 years	83	80-84 years	C56.9-Ovary	Undifferentiated; anaplastic; Grade IV	Bilateral, single primary	Positive histology	8441/3: Serous cystadenocarcinoma, NOS	Ovary	Distant site(s)/node(s) involved	Distant	D	IV	T3NOS	N0	M1	IV	T3NOS	N0	M1	Blank(s)	Blank(s)	Blank(s)	Blank(s)	Blank(s)	Blank(s)	Blank(s)	57	None	None; diagnosed at autopsy	Surgery performed	Blank(s)	Blank(s)	Blank(s)	No radiation and/or cancer-directed surgery	None/Unknown	Yes	Blank(s)	Blank(s)	0	98	No	No	No
39968483	Chinese	Insured	Single (never married)	Female	2012	47 years	47	45-49 years	C56.9-Ovary	Unknown	Paired site, but no information concerning laterality	Positive histology	8460/3: Papillary serous cystadenocarcinoma	Ovary	Distant site(s)/node(s) involved	Distant	D	IV	T3b	N0	M1	IV	T3b	N0	M1	Blank(s)	Blank(s)	Blank(s)	Blank(s)	Blank(s)	Blank(s)	Blank(s)	57	None	None; diagnosed at autopsy	Surgery performed	Blank(s)	Blank(s)	Blank(s)	No radiation and/or cancer-directed surgery	None/Unknown	Yes	Blank(s)	Blank(s)	0	98	No	No	No
39975671	Chinese	Insured	Married (including common law)	Female	2012	50 years	50	50-54 years	C56.9-Ovary	Poorly differentiated; Grade III	Right - origin of primary	Positive histology	8460/3: Papillary serous cystadenocarcinoma	Ovary	Localized only	Localized	L	IA	T1a	N0	M0	IA	T1a	N0	M0	Blank(s)	Blank(s)	Blank(s)	Blank(s)	Blank(s)	Blank(s)	Blank(s)	60	Sentinel node biopsy and lym nd removed same/unstated time	None; diagnosed at autopsy	Surgery performed	Blank(s)	Blank(s)	Blank(s)	No radiation and/or cancer-directed surgery	None/Unknown	No/Unknown	Blank(s)	Blank(s)	33	0	No	No	No
39988696	Chinese	Any Medicaid	Married (including common law)	Female	2012	41 years	41	40-44 years	C56.9-Ovary	Unknown	Left - origin of primary	Positive histology	8470/3: Mucinous cystadenocarcinoma, NOS	Ovary	Localized only	Localized	L	IA	T1a	N0	M0	IA	T1a	N0	M0	Blank(s)	Blank(s)	Blank(s)	Blank(s)	Blank(s)	Blank(s)	Blank(s)	55	4 or more regional lymph nodes removed	None; diagnosed at autopsy	Surgery performed	Blank(s)	Blank(s)	Blank(s)	No radiation and/or cancer-directed surgery	None/Unknown	No/Unknown	Blank(s)	Blank(s)	33	0	No	No	No
39997568	Chinese	Any Medicaid	Single (never married)	Female	2013	49 years	49	45-49 years	C56.9-Ovary	Well differentiated; Grade I	Right - origin of primary	Positive histology	8380/3: Endometrioid carcinoma	Ovary	Regional by direct extension only	Distant	RE	IC	T1c	N0	M0	IC	T1c	N0	M0	Blank(s)	Blank(s)	Blank(s)	Blank(s)	Blank(s)	Blank(s)	Blank(s)	61	4 or more regional lymph nodes removed	None; diagnosed at autopsy	Surgery performed	Blank(s)	Blank(s)	Blank(s)	No radiation and/or cancer-directed surgery	None/Unknown	Yes	Blank(s)	Blank(s)	26	0	No	No	No
40001100	Chinese	Insured	Married (including common law)	Female	2013	47 years	47	45-49 years	C56.9-Ovary	Well differentiated; Grade I	Left - origin of primary	Positive histology	8380/3: Endometrioid carcinoma	Ovary	Regional by direct extension only	Localized	L	IC	T1c	N0	M0	IC	T1c	N0	M0	Blank(s)	Blank(s)	Blank(s)	Blank(s)	Blank(s)	Blank(s)	Blank(s)	57	4 or more regional lymph nodes removed	None; diagnosed at autopsy	Surgery performed	Blank(s)	Blank(s)	Blank(s)	No radiation and/or cancer-directed surgery	None/Unknown	No/Unknown	Blank(s)	Blank(s)	19	0	No	No	No
40010403	Chinese	Insured	Married (including common law)	Female	2013	56 years	56	55-59 years	C56.9-Ovary	Moderately differentiated; Grade II	Bilateral, single primary	Positive histology	8441/3: Serous cystadenocarcinoma, NOS	Ovary	Distant site(s)/node(s) involved	Distant	D	IIINOS	T3NOS	N0	M0	IIINOS	T3NOS	N0	M0	Blank(s)	Blank(s)	Blank(s)	Blank(s)	Blank(s)	Blank(s)	Blank(s)	57	4 or more regional lymph nodes removed	None; diagnosed at autopsy	Surgery performed	Blank(s)	Blank(s)	Blank(s)	No radiation and/or cancer-directed surgery	None/Unknown	Yes	Blank(s)	Blank(s)	34	0	No	No	No
40010669	Chinese	Insured	Married (including common law)	Female	2013	47 years	47	45-49 years	C56.9-Ovary	Unknown	Left - origin of primary	Positive histology	8310/3: Clear cell adenocarcinoma, NOS	Ovary	Localized only	Localized	L	IA	T1a	N0	M0	IA	T1a	N0	M0	Blank(s)	Blank(s)	Blank(s)	Blank(s)	Blank(s)	Blank(s)	Blank(s)	36	None	None; diagnosed at autopsy	Surgery performed	Blank(s)	Blank(s)	Blank(s)	No radiation and/or cancer-directed surgery	None/Unknown	No/Unknown	Blank(s)	Blank(s)	0	98	No	No	No
40018394	Chinese	Any Medicaid	Single (never married)	Female	2013	28 years	28	25-29 years	C56.9-Ovary	Well differentiated; Grade I	Right - origin of primary	Positive histology	8380/3: Endometrioid carcinoma	Ovary	Localized only	Localized	L	IA	T1a	N0	M0	IA	T1a	N0	M0	Blank(s)	Blank(s)	Blank(s)	Blank(s)	Blank(s)	Blank(s)	Blank(s)	63	4 or more regional lymph nodes removed	None; diagnosed at autopsy	Surgery performed	Blank(s)	Blank(s)	Blank(s)	No radiation and/or cancer-directed surgery	None/Unknown	No/Unknown	Blank(s)	Blank(s)	12	0	No	No	No
40021487	Chinese	Insured	Married (including common law)	Female	2013	48 years	48	45-49 years	C56.9-Ovary	Well differentiated; Grade I	Left - origin of primary	Positive histology	8380/3: Endometrioid carcinoma	Ovary	Distant site(s)/node(s) involved	Distant	D	IIIC	T3c	N0	M0	IIIC	T3c	N0	M0	Blank(s)	Blank(s)	Blank(s)	Blank(s)	Blank(s)	Blank(s)	Blank(s)	60	1 to 3 regional lymph nodes removed	None; diagnosed at autopsy	Surgery performed	Blank(s)	Blank(s)	Blank(s)	No radiation and/or cancer-directed surgery	None/Unknown	Yes	Blank(s)	Blank(s)	2	0	No	No	No
40413003	Chinese	Any Medicaid	Divorced	Female	2013	76 years	76	75-79 years	C56.9-Ovary	Unknown	Left - origin of primary	Positive histology	8310/3: Clear cell adenocarcinoma, NOS	Ovary	Localized only	Localized	L	IA	T1a	N0	M0	IA	T1a	N0	M0	Blank(s)	Blank(s)	Blank(s)	Blank(s)	Blank(s)	Blank(s)	Blank(s)	57	4 or more regional lymph nodes removed	None; diagnosed at autopsy	Surgery performed	Blank(s)	Blank(s)	Blank(s)	No radiation and/or cancer-directed surgery	None/Unknown	Yes	Blank(s)	Blank(s)	7	0	No	No	No
40418131	Chinese	Insured	Married (including common law)	Female	2013	75 years	75	75-79 years	C56.9-Ovary	Poorly differentiated; Grade III	Left - origin of primary	Positive histology	8460/3: Papillary serous cystadenocarcinoma	Ovary	Distant site(s)/node(s) involved	Distant	D	IV	T3c	N1	M1	IV	T3c	N1	M1	Blank(s)	Blank(s)	Blank(s)	Blank(s)	Blank(s)	Blank(s)	Blank(s)	52	4 or more regional lymph nodes removed	Non-primary surgical procedure to distant site	Surgery performed	Blank(s)	Blank(s)	Blank(s)	No radiation and/or cancer-directed surgery	None/Unknown	Yes	Blank(s)	Blank(s)	17	7	No	No	No
40422904	Chinese	Insured	Married (including common law)	Female	2013	61 years	61	60-64 years	C56.9-Ovary	Undifferentiated; anaplastic; Grade IV	Right - origin of primary	Positive histology	8441/3: Serous cystadenocarcinoma, NOS	Ovary	Regional by direct extension only	Distant	RE	IIC	T2c	N0	M0	IIC	T2c	N0	M0	Blank(s)	Blank(s)	Blank(s)	Blank(s)	Blank(s)	Blank(s)	Blank(s)	36	1 to 3 regional lymph nodes removed	None; diagnosed at autopsy	Surgery performed	Blank(s)	Blank(s)	Blank(s)	No radiation and/or cancer-directed surgery	None/Unknown	Yes	Blank(s)	Blank(s)	2	0	No	No	No
40438581	Chinese	Uninsured	Married (including common law)	Female	2013	55 years	55	55-59 years	C56.9-Ovary	Undifferentiated; anaplastic; Grade IV	Bilateral, single primary	Positive histology	8441/3: Serous cystadenocarcinoma, NOS	Ovary	Distant site(s)/node(s) involved	Distant	D	UNK Stage	T3c	NX	MX	IIIC	T3c	NX	M0	Blank(s)	Blank(s)	Blank(s)	Blank(s)	Blank(s)	Blank(s)	Blank(s)	60	Unknown or not applicable	None; diagnosed at autopsy	Surgery performed	Blank(s)	Blank(s)	Blank(s)	No radiation and/or cancer-directed surgery	None/Unknown	Yes	Blank(s)	Blank(s)	0	98	Unknown	Unknown	Unknown
40442194	Chinese	Any Medicaid	Married (including common law)	Female	2013	58 years	58	55-59 years	C56.9-Ovary	Well differentiated; Grade I	Left - origin of primary	Positive histology	8470/3: Mucinous cystadenocarcinoma, NOS	Ovary	Localized only	Localized	L	IA	T1a	N0	M0	IA	T1a	N0	M0	Blank(s)	Blank(s)	Blank(s)	Blank(s)	Blank(s)	Blank(s)	Blank(s)	60	4 or more regional lymph nodes removed	None; diagnosed at autopsy	Surgery performed	Blank(s)	Blank(s)	Blank(s)	No radiation and/or cancer-directed surgery	None/Unknown	Yes	Blank(s)	Blank(s)	9	0	No	No	No
40445379	Chinese	Insured	Married (including common law)	Female	2014	80 years	80	80-84 years	C56.9-Ovary	Poorly differentiated; Grade III	Right - origin of primary	Positive histology	8380/3: Endometrioid carcinoma	Ovary	Distant site(s)/node(s) involved	Distant	D	IIIC	T3NOS	N1	M0	IIIC	T3NOS	N1	M0	Blank(s)	Blank(s)	Blank(s)	Blank(s)	Blank(s)	Blank(s)	Blank(s)	61	4 or more regional lymph nodes removed	None; diagnosed at autopsy	Surgery performed	Blank(s)	Blank(s)	Blank(s)	No radiation and/or cancer-directed surgery	None/Unknown	Yes	Blank(s)	Blank(s)	47	1	No	No	No
40450401	Chinese	Insured	Married (including common law)	Female	2014	49 years	49	45-49 years	C56.9-Ovary	Poorly differentiated; Grade III	Left - origin of primary	Positive histology	8310/3: Clear cell adenocarcinoma, NOS	Ovary	Regional by both direct extension and lymph node involvement	Regional	RN	IIIC	T1c	N1	M0	IIIC	T1c	N1	M0	Blank(s)	Blank(s)	Blank(s)	Blank(s)	Blank(s)	Blank(s)	Blank(s)	52	1 to 3 regional lymph nodes removed	None; diagnosed at autopsy	Surgery performed	Blank(s)	Blank(s)	Blank(s)	No radiation and/or cancer-directed surgery	None/Unknown	No/Unknown	Blank(s)	Blank(s)	2	2	No	No	No
40453331	Chinese	Insured	Single (never married)	Female	2014	41 years	41	40-44 years	C56.9-Ovary	Unknown	Paired site, but no information concerning laterality	Positive histology	8441/3: Serous cystadenocarcinoma, NOS	Ovary	Distant site(s)/node(s) involved	Distant	D	IV	TX	NX	M1	IV	TX	NX	M1	Blank(s)	Blank(s)	Blank(s)	Blank(s)	Blank(s)	Blank(s)	Blank(s)	0	None	None; diagnosed at autopsy	Not recommended	Blank(s)	Blank(s)	Blank(s)	No radiation and/or cancer-directed surgery	None/Unknown	No/Unknown	Blank(s)	Blank(s)	0	98	Unknown	Unknown	Unknown
40459034	Chinese	Any Medicaid	Married (including common law)	Female	2014	61 years	61	60-64 years	C56.9-Ovary	Unknown	Right - origin of primary	Positive histology	8460/3: Papillary serous cystadenocarcinoma	Ovary	Distant site(s)/node(s) involved	Distant	D	UNK Stage	T3NOS	NX	MX	IIINOS	T3NOS	NX	M0	Blank(s)	Blank(s)	Blank(s)	Blank(s)	Blank(s)	Blank(s)	Blank(s)	60	None	None; diagnosed at autopsy	Surgery performed	Blank(s)	Blank(s)	Blank(s)	No radiation and/or cancer-directed surgery	None/Unknown	Yes	Blank(s)	Blank(s)	0	98	Unknown	Unknown	Unknown
40463647	Chinese	Any Medicaid	Married (including common law)	Female	2014	72 years	72	70-74 years	C56.9-Ovary	Poorly differentiated; Grade III	Bilateral, single primary	Positive histology	8441/3: Serous cystadenocarcinoma, NOS	Ovary	Distant site(s)/node(s) involved	Distant	D	IV	T3NOS	N1	M1	IV	T3NOS	N1	M1	Blank(s)	Blank(s)	Blank(s)	Blank(s)	Blank(s)	Blank(s)	Blank(s)	57	4 or more regional lymph nodes removed	None; diagnosed at autopsy	Surgery performed	Blank(s)	Blank(s)	Blank(s)	No radiation and/or cancer-directed surgery	None/Unknown	No/Unknown	Blank(s)	Blank(s)	27	2	Unknown	Unknown	Unknown
40465565	Chinese	Insured/No specifics	Married (including common law)	Female	2014	33 years	33	30-34 years	C56.9-Ovary	Undifferentiated; anaplastic; Grade IV	Left - origin of primary	Positive histology	8310/3: Clear cell adenocarcinoma, NOS	Ovary	Regional by both direct extension and lymph node involvement	Regional	D	IIIC	T2c	N1	M0	IIIC	T2c	N1	M0	Blank(s)	Blank(s)	Blank(s)	Blank(s)	Blank(s)	Blank(s)	Blank(s)	52	4 or more regional lymph nodes removed	None; diagnosed at autopsy	Surgery performed	Blank(s)	Blank(s)	Blank(s)	No radiation and/or cancer-directed surgery	None/Unknown	Yes	Blank(s)	Blank(s)	29	1	No	No	No
40465580	Chinese	Insured	Married (including common law)	Female	2014	67 years	67	65-69 years	C56.9-Ovary	Unknown	Only one side - side unspecified	Positive histology	8310/3: Clear cell adenocarcinoma, NOS	Ovary	Distant site(s)/node(s) involved	Distant	D	IV	T3NOS	N0	M1	IV	T3NOS	N0	M1	Blank(s)	Blank(s)	Blank(s)	Blank(s)	Blank(s)	Blank(s)	Blank(s)	57	4 or more regional lymph nodes removed	Non-primary surgical procedure to other regional sites	Surgery performed	Blank(s)	Blank(s)	Blank(s)	No radiation and/or cancer-directed surgery	None/Unknown	No/Unknown	Blank(s)	Blank(s)	15	0	Unknown	Unknown	No
40467654	Chinese	Insured/No specifics	Single (never married)	Female	2014	51 years	51	50-54 years	C56.9-Ovary	Undifferentiated; anaplastic; Grade IV	Bilateral, single primary	Positive histology	8441/3: Serous cystadenocarcinoma, NOS	Ovary	Distant site(s)/node(s) involved	Distant	D	IIIC	T3c	N1	M0	IIIC	T3c	N1	M0	Blank(s)	Blank(s)	Blank(s)	Blank(s)	Blank(s)	Blank(s)	Blank(s)	60	4 or more regional lymph nodes removed	None; diagnosed at autopsy	Surgery performed	Blank(s)	Blank(s)	Blank(s)	No radiation and/or cancer-directed surgery	None/Unknown	Yes	Blank(s)	Blank(s)	28	11	No	No	No
40471185	Chinese	Any Medicaid	Widowed	Female	2014	84 years	84	80-84 years	C56.9-Ovary	Unknown	Paired site, but no information concerning laterality	Positive histology	8441/3: Serous cystadenocarcinoma, NOS	Ovary	Distant site(s)/node(s) involved	Distant	D	IV	TX	NX	M1	IV	TX	NX	M1	Blank(s)	Blank(s)	Blank(s)	Blank(s)	Blank(s)	Blank(s)	Blank(s)	0	None	None; diagnosed at autopsy	Not recommended	Blank(s)	Blank(s)	Blank(s)	No radiation and/or cancer-directed surgery	None/Unknown	No/Unknown	Blank(s)	Blank(s)	99	99	Unknown	Unknown	Unknown
40481217	Chinese	Any Medicaid	Divorced	Female	2014	50 years	50	50-54 years	C56.9-Ovary	Poorly differentiated; Grade III	Bilateral, single primary	Positive histology	8310/3: Clear cell adenocarcinoma, NOS	Ovary	Distant site(s)/node(s) involved	Distant	D	IIIB	T3b	N0	M0	IIIB	T3b	N0	M0	Blank(s)	Blank(s)	Blank(s)	Blank(s)	Blank(s)	Blank(s)	Blank(s)	55	None	None; diagnosed at autopsy	Surgery performed	Blank(s)	Blank(s)	Blank(s)	No radiation and/or cancer-directed surgery	None/Unknown	Yes	Blank(s)	Blank(s)	0	98	No	No	No
40481360	Chinese	Uninsured	Married (including common law)	Female	2014	35 years	35	35-39 years	C56.9-Ovary	Undifferentiated; anaplastic; Grade IV	Bilateral, single primary	Positive histology	8441/3: Serous cystadenocarcinoma, NOS	Ovary	Distant site(s)/node(s) involved	Distant	D	IIIC	T3c	N0	M0	IIIC	T3c	N0	M0	Blank(s)	Blank(s)	Blank(s)	Blank(s)	Blank(s)	Blank(s)	Blank(s)	52	None	None; diagnosed at autopsy	Surgery performed	Blank(s)	Blank(s)	Blank(s)	No radiation and/or cancer-directed surgery	None/Unknown	Yes	Blank(s)	Blank(s)	0	98	No	No	No
40490891	Chinese	Insured	Married (including common law)	Female	2014	64 years	64	60-64 years	C56.9-Ovary	Undifferentiated; anaplastic; Grade IV	Left - origin of primary	Positive histology	8441/3: Serous cystadenocarcinoma, NOS	Ovary	Distant site(s)/node(s) involved	Distant	D	UNK Stage	T3b	N0	MX	IIIB	T3b	N0	M0	Blank(s)	Blank(s)	Blank(s)	Blank(s)	Blank(s)	Blank(s)	Blank(s)	62	4 or more regional lymph nodes removed	None; diagnosed at autopsy	Surgery performed	Blank(s)	Blank(s)	Blank(s)	No radiation and/or cancer-directed surgery	None/Unknown	No/Unknown	Blank(s)	Blank(s)	35	0	Unknown	Unknown	Unknown
40491000	Chinese	Insured	Married (including common law)	Female	2014	65 years	65	65-69 years	C56.9-Ovary	Poorly differentiated; Grade III	Left - origin of primary	Positive histology	8380/3: Endometrioid carcinoma	Ovary	Regional by direct extension only	Localized	D	IC	T1c	N0	M0	IC	T1c	N0	M0	Blank(s)	Blank(s)	Blank(s)	Blank(s)	Blank(s)	Blank(s)	Blank(s)	60	Number of regional lymph nodes removed unknown	None; diagnosed at autopsy	Surgery performed	Blank(s)	Blank(s)	Blank(s)	No radiation and/or cancer-directed surgery	None/Unknown	Yes	Blank(s)	Blank(s)	99	99	No	No	No
40497809	Chinese	Insured	Single (never married)	Female	2014	57 years	57	55-59 years	C56.9-Ovary	Unknown	Bilateral, single primary	Positive histology	8441/3: Serous cystadenocarcinoma, NOS	Ovary	Distant site(s)/node(s) involved	Distant	D	UNK Stage	T3c	N0	MX	IIIC	T3c	N0	M0	Blank(s)	Blank(s)	Blank(s)	Blank(s)	Blank(s)	Blank(s)	Blank(s)	57	4 or more regional lymph nodes removed	None; diagnosed at autopsy	Surgery performed	Blank(s)	Blank(s)	Blank(s)	No radiation and/or cancer-directed surgery	None/Unknown	No/Unknown	Blank(s)	Blank(s)	6	0	Unknown	Unknown	Unknown
40499837	Chinese	Insured	Widowed	Female	2014	73 years	73	70-74 years	C56.9-Ovary	Poorly differentiated; Grade III	Bilateral, single primary	Positive histology	8441/3: Serous cystadenocarcinoma, NOS	Ovary	Distant site(s)/node(s) involved	Distant	D	IIIC	T3c	N1	M0	IIIC	T3c	N1	M0	Blank(s)	Blank(s)	Blank(s)	Blank(s)	Blank(s)	Blank(s)	Blank(s)	61	4 or more regional lymph nodes removed	None; diagnosed at autopsy	Surgery performed	Blank(s)	Blank(s)	Blank(s)	No radiation and/or cancer-directed surgery	None/Unknown	Yes	Blank(s)	Blank(s)	28	1	No	No	No
40520561	Chinese	Any Medicaid	Married (including common law)	Female	2015	64 years	64	60-64 years	C56.9-Ovary	Poorly differentiated; Grade III	Bilateral, single primary	Positive histology	8460/3: Papillary serous cystadenocarcinoma	Ovary	Distant site(s)/node(s) involved	Distant	D	IIIC	T3c	N0	M0	IIIC	T3c	N0	M0	Blank(s)	Blank(s)	Blank(s)	Blank(s)	Blank(s)	Blank(s)	Blank(s)	57	4 or more regional lymph nodes removed	None; diagnosed at autopsy	Surgery performed	Blank(s)	Blank(s)	Blank(s)	No radiation and/or cancer-directed surgery	None/Unknown	Yes	Blank(s)	Blank(s)	21	0	No	No	No
40527077	Chinese	Insured	Married (including common law)	Female	2010	21 years	21	20-24 years	C56.9-Ovary	Unknown	Right - origin of primary	Positive histology	8460/3: Papillary serous cystadenocarcinoma	Ovary	Unknown/unstaged/unspecified/DCO	Unstaged	U	UNK Stage	TX	NX	MX	UNK Stage	TX	NX	M0	Blank(s)	Blank(s)	Blank(s)	Blank(s)	Blank(s)	Blank(s)	Blank(s)	36	None	None; diagnosed at autopsy	Surgery performed	Blank(s)	Blank(s)	Blank(s)	No radiation and/or cancer-directed surgery	None/Unknown	No/Unknown	Blank(s)	Blank(s)	99	99	Unknown	Unknown	Unknown
40529610	Chinese	Insured	Married (including common law)	Female	2016	65 years	65	65-69 years	C56.9-Ovary	Well differentiated; Grade I	Right - origin of primary	Positive histology	8380/3: Endometrioid carcinoma	Ovary	Localized only	Blank(s)	Blank(s)	Blank(s)	Blank(s)	Blank(s)	Blank(s)	Blank(s)	Blank(s)	Blank(s)	Blank(s)	99	p1A	pX	c0	Pathologic	Pathologic	Pathologic	55	None	None; diagnosed at autopsy	Surgery performed	Blank(s)	Blank(s)	Blank(s)	No radiation and/or cancer-directed surgery	None/Unknown	Yes	Blank(s)	100	0	98	No	No	No
40533843	Chinese	Insured	Widowed	Female	2015	56 years	56	55-59 years	C56.9-Ovary	Moderately differentiated; Grade II	Bilateral, single primary	Positive histology	8380/3: Endometrioid carcinoma	Ovary	Distant site(s)/node(s) involved	Distant	D	IIIC	T3c	N0	M0	IIIC	T3c	N0	M0	Blank(s)	Blank(s)	Blank(s)	Blank(s)	Blank(s)	Blank(s)	Blank(s)	62	Number of regional lymph nodes removed unknown	None; diagnosed at autopsy	Surgery performed	Blank(s)	Blank(s)	Blank(s)	No radiation and/or cancer-directed surgery	None/Unknown	Yes	Blank(s)	Blank(s)	1	0	No	No	No
40541398	Chinese	Any Medicaid	Single (never married)	Female	2015	52 years	52	50-54 years	C56.9-Ovary	Unknown	Right - origin of primary	Positive histology	8480/3: Mucinous adenocarcinoma	Ovary	Regional by direct extension only	Localized	L	IC	T1c	N0	M0	IC	T1c	N0	M0	Blank(s)	Blank(s)	Blank(s)	Blank(s)	Blank(s)	Blank(s)	Blank(s)	61	4 or more regional lymph nodes removed	None; diagnosed at autopsy	Surgery performed	Blank(s)	Blank(s)	Blank(s)	No radiation and/or cancer-directed surgery	None/Unknown	Yes	Blank(s)	Blank(s)	11	0	No	No	No
40543143	Chinese	Insured	Single (never married)	Female	2015	26 years	26	25-29 years	C56.9-Ovary	Poorly differentiated; Grade III	Right - origin of primary	Positive histology	8480/3: Mucinous adenocarcinoma	Ovary	Regional by direct extension only	Distant	RE	IC	T1c	N0	M0	IC	T1c	N0	M0	Blank(s)	Blank(s)	Blank(s)	Blank(s)	Blank(s)	Blank(s)	Blank(s)	36	4 or more regional lymph nodes removed	None; diagnosed at autopsy	Surgery performed	Blank(s)	Blank(s)	Blank(s)	No radiation and/or cancer-directed surgery	None/Unknown	Yes	Blank(s)	Blank(s)	34	0	No	No	No
40545607	Chinese	Insured/No specifics	Widowed	Female	2015	76 years	76	75-79 years	C56.9-Ovary	Undifferentiated; anaplastic; Grade IV	Left - origin of primary	Positive histology	8441/3: Serous cystadenocarcinoma, NOS	Ovary	Distant site(s)/node(s) involved	Distant	D	IIIC	T3c	N1	M0	IIIC	T3c	N1	M0	Blank(s)	Blank(s)	Blank(s)	Blank(s)	Blank(s)	Blank(s)	Blank(s)	60	4 or more regional lymph nodes removed	None; diagnosed at autopsy	Surgery performed	Blank(s)	Blank(s)	Blank(s)	No radiation and/or cancer-directed surgery	None/Unknown	Yes	Blank(s)	Blank(s)	78	1	No	No	No
40552627	Chinese	Any Medicaid	Single (never married)	Female	2015	62 years	62	60-64 years	C56.9-Ovary	Poorly differentiated; Grade III	Left - origin of primary	Positive histology	8310/3: Clear cell adenocarcinoma, NOS	Ovary	Distant site(s)/node(s) involved	Distant	D	IIIB	T3b	N0	M0	IIIB	T3b	N0	M0	Blank(s)	Blank(s)	Blank(s)	Blank(s)	Blank(s)	Blank(s)	Blank(s)	60	None	None; diagnosed at autopsy	Surgery performed	Blank(s)	Blank(s)	Blank(s)	No radiation and/or cancer-directed surgery	None/Unknown	Yes	Blank(s)	Blank(s)	0	98	No	No	No
40561718	Chinese	Uninsured	Married (including common law)	Female	2015	51 years	51	50-54 years	C56.9-Ovary	Unknown	Left - origin of primary	Positive histology	8310/3: Clear cell adenocarcinoma, NOS	Ovary	Localized only	Localized	L	IA	T1a	N0	M0	IA	T1a	N0	M0	Blank(s)	Blank(s)	Blank(s)	Blank(s)	Blank(s)	Blank(s)	Blank(s)	37	4 or more regional lymph nodes removed	None; diagnosed at autopsy	Surgery performed	Blank(s)	Blank(s)	Blank(s)	No radiation and/or cancer-directed surgery	None/Unknown	No/Unknown	Blank(s)	Blank(s)	14	0	No	No	No
40567914	Chinese	Insured	Married (including common law)	Female	2015	46 years	46	45-49 years	C56.9-Ovary	Undifferentiated; anaplastic; Grade IV	Bilateral, single primary	Positive histology	8441/3: Serous cystadenocarcinoma, NOS	Ovary	Regional by direct extension only	Regional	D	IIC	T2c	N0	M0	IIC	T2c	N0	M0	Blank(s)	Blank(s)	Blank(s)	Blank(s)	Blank(s)	Blank(s)	Blank(s)	72	4 or more regional lymph nodes removed	None; diagnosed at autopsy	Surgery performed	Blank(s)	Blank(s)	Blank(s)	No radiation and/or cancer-directed surgery	None/Unknown	Yes	Blank(s)	Blank(s)	13	0	No	No	No
40568314	Chinese	Any Medicaid	Married (including common law)	Female	2015	57 years	57	55-59 years	C56.9-Ovary	Poorly differentiated; Grade III	Bilateral, single primary	Positive histology	8441/3: Serous cystadenocarcinoma, NOS	Ovary	Distant site(s)/node(s) involved	Distant	D	IV	T3NOS	N0	M1	IV	T3NOS	N0	M1	Blank(s)	Blank(s)	Blank(s)	Blank(s)	Blank(s)	Blank(s)	Blank(s)	63	None	None; diagnosed at autopsy	Surgery performed	Blank(s)	Blank(s)	Blank(s)	No radiation and/or cancer-directed surgery	None/Unknown	Yes	Blank(s)	Blank(s)	0	98	No	No	No
40578433	Chinese	Insured	Married (including common law)	Female	2015	55 years	55	55-59 years	C56.9-Ovary	Poorly differentiated; Grade III	Bilateral, single primary	Positive histology	8441/3: Serous cystadenocarcinoma, NOS	Ovary	Regional by direct extension only	Regional	D	IIB	T2b	N0	M0	IIB	T2b	N0	M0	Blank(s)	Blank(s)	Blank(s)	Blank(s)	Blank(s)	Blank(s)	Blank(s)	60	4 or more regional lymph nodes removed	None; diagnosed at autopsy	Surgery performed	Blank(s)	Blank(s)	Blank(s)	No radiation and/or cancer-directed surgery	None/Unknown	Yes	Blank(s)	Blank(s)	46	0	No	No	No
40953931	Chinese	Insured	Married (including common law)	Female	2015	54 years	54	50-54 years	C56.9-Ovary	Unknown	Right - origin of primary	Positive histology	8461/3: Serous surface papillary carcinoma	Ovary	Unknown/unstaged/unspecified/DCO	Unstaged	U	UNK Stage	TX	N0	M0	UNK Stage	TX	N0	M0	Blank(s)	Blank(s)	Blank(s)	Blank(s)	Blank(s)	Blank(s)	Blank(s)	51	None	None; diagnosed at autopsy	Surgery performed	Blank(s)	Blank(s)	Blank(s)	No radiation and/or cancer-directed surgery	None/Unknown	No/Unknown	Blank(s)	Blank(s)	0	98	No	No	No
40959051	Chinese	Any Medicaid	Single (never married)	Female	2015	44 years	44	40-44 years	C56.9-Ovary	Poorly differentiated; Grade III	Left - origin of primary	Positive histology	8441/3: Serous cystadenocarcinoma, NOS	Ovary	Distant site(s)/node(s) involved	Distant	D	IV	T3c	N0	M1	IV	T3c	N0	M1	Blank(s)	Blank(s)	Blank(s)	Blank(s)	Blank(s)	Blank(s)	Blank(s)	61	None	None; diagnosed at autopsy	Surgery performed	Blank(s)	Blank(s)	Blank(s)	No radiation and/or cancer-directed surgery	None/Unknown	Yes	Blank(s)	Blank(s)	0	98	No	No	No
40962392	Chinese	Insured	Married (including common law)	Female	2015	71 years	71	70-74 years	C56.9-Ovary	Undifferentiated; anaplastic; Grade IV	Paired site, but no information concerning laterality	Positive histology	8441/3: Serous cystadenocarcinoma, NOS	Ovary	Distant site(s)/node(s) involved	Distant	D	IV	T3NOS	N1	M1	IV	T3NOS	N1	M1	Blank(s)	Blank(s)	Blank(s)	Blank(s)	Blank(s)	Blank(s)	Blank(s)	57	None	None; diagnosed at autopsy	Surgery performed	Blank(s)	Blank(s)	Blank(s)	No radiation and/or cancer-directed surgery	None/Unknown	Yes	Blank(s)	Blank(s)	0	98	No	No	No
40962801	Chinese	Insured	Single (never married)	Female	2015	34 years	34	30-34 years	C56.9-Ovary	Poorly differentiated; Grade III	Right - origin of primary	Positive histology	8480/3: Mucinous adenocarcinoma	Ovary	Distant site(s)/node(s) involved	Distant	D	IIIC	T3NOS	N1	M0	IIIC	T3NOS	N1	M0	Blank(s)	Blank(s)	Blank(s)	Blank(s)	Blank(s)	Blank(s)	Blank(s)	36	4 or more regional lymph nodes removed	None; diagnosed at autopsy	Surgery performed	Blank(s)	Blank(s)	Blank(s)	No radiation and/or cancer-directed surgery	None/Unknown	Yes	Blank(s)	Blank(s)	16	1	No	No	No
40966869	Chinese	Insured	Single (never married)	Female	2015	62 years	62	60-64 years	C56.9-Ovary	Poorly differentiated; Grade III	Bilateral, single primary	Positive histology	8441/3: Serous cystadenocarcinoma, NOS	Ovary	Distant site(s)/node(s) involved	Distant	D	IIIC	T3NOS	N1	M0	IIIC	T3NOS	N1	M0	Blank(s)	Blank(s)	Blank(s)	Blank(s)	Blank(s)	Blank(s)	Blank(s)	61	4 or more regional lymph nodes removed	None; diagnosed at autopsy	Surgery performed	Blank(s)	Blank(s)	Blank(s)	No radiation and/or cancer-directed surgery	None/Unknown	No/Unknown	Blank(s)	Blank(s)	15	15	No	No	No
40967521	Chinese	Insured	Married (including common law)	Female	2009	51 years	51	50-54 years	C56.9-Ovary	Unknown	Paired site, but no information concerning laterality	Positive histology	8441/3: Serous cystadenocarcinoma, NOS	Ovary	Regional by direct extension only	Regional	D	UNK Stage	T2c	NX	M0	Blank(s)	Blank(s)	Blank(s)	Blank(s)	Blank(s)	Blank(s)	Blank(s)	Blank(s)	Blank(s)	Blank(s)	Blank(s)	57	Unknown or not applicable	Unknown; death certificate only	Surgery performed	Blank(s)	Blank(s)	Blank(s)	No radiation and/or cancer-directed surgery	None/Unknown	Yes	Blank(s)	Blank(s)	99	99	Blank(s)	Blank(s)	Blank(s)
40967639	Chinese	Insured	Married (including common law)	Female	2016	69 years	69	65-69 years	C56.9-Ovary	Moderately differentiated; Grade II	Left - origin of primary	Positive histology	8380/3: Endometrioid carcinoma	Ovary	Regional by direct extension only	Blank(s)	Blank(s)	Blank(s)	Blank(s)	Blank(s)	Blank(s)	Blank(s)	Blank(s)	Blank(s)	Blank(s)	2A	p2A	p0	c0	Pathologic	Pathologic	Clinical	52	4 or more regional lymph nodes removed	Non-primary surgical procedure to other regional sites	Surgery performed	Blank(s)	Blank(s)	Blank(s)	No radiation and/or cancer-directed surgery	None/Unknown	No/Unknown	Blank(s)	105	6	0	No	No	No
40973150	Chinese	Insured	Single (never married)	Female	2016	44 years	44	40-44 years	C56.9-Ovary	Unknown	Left - origin of primary	Positive histology	8380/3: Endometrioid carcinoma	Ovary	Localized only	Blank(s)	Blank(s)	Blank(s)	Blank(s)	Blank(s)	Blank(s)	Blank(s)	Blank(s)	Blank(s)	Blank(s)	1A	p1A	c0	c0	Pathologic	Clinical	Clinical	57	None	None; diagnosed at autopsy	Surgery performed	Blank(s)	Blank(s)	Blank(s)	No radiation and/or cancer-directed surgery	None/Unknown	Yes	Blank(s)	180	0	98	No	No	No
40988173	Chinese	Insured	Married (including common law)	Female	2016	42 years	42	40-44 years	C56.9-Ovary	Well differentiated; Grade I	Right - origin of primary	Positive histology	8480/3: Mucinous adenocarcinoma	Ovary	Localized only	Blank(s)	Blank(s)	Blank(s)	Blank(s)	Blank(s)	Blank(s)	Blank(s)	Blank(s)	Blank(s)	Blank(s)	1C	p1C	p0	c0	Pathologic	Pathologic	Clinical	57	4 or more regional lymph nodes removed	None; diagnosed at autopsy	Surgery performed	Blank(s)	Blank(s)	Blank(s)	No radiation and/or cancer-directed surgery	None/Unknown	No/Unknown	Blank(s)	40	42	0	No	No	No
40989736	Chinese	Insured	Married (including common law)	Female	2016	73 years	73	70-74 years	C56.9-Ovary	Poorly differentiated; Grade III	Right - origin of primary	Positive histology	8441/3: Serous cystadenocarcinoma, NOS	Ovary	Localized only	Blank(s)	Blank(s)	Blank(s)	Blank(s)	Blank(s)	Blank(s)	Blank(s)	Blank(s)	Blank(s)	Blank(s)	1C	p1C	p0	c0	Pathologic	Pathologic	Clinical	57	4 or more regional lymph nodes removed	None; diagnosed at autopsy	Surgery performed	Blank(s)	Blank(s)	Blank(s)	No radiation and/or cancer-directed surgery	None/Unknown	No/Unknown	Blank(s)	16	7	0	No	No	No
40997314	Chinese	Insured	Divorced	Female	2016	54 years	54	50-54 years	C56.9-Ovary	Moderately differentiated; Grade II	Right - origin of primary	Positive histology	8310/3: Clear cell adenocarcinoma, NOS	Ovary	Localized only	Blank(s)	Blank(s)	Blank(s)	Blank(s)	Blank(s)	Blank(s)	Blank(s)	Blank(s)	Blank(s)	Blank(s)	1A	p1A	p0	c0	Pathologic	Pathologic	Clinical	57	4 or more regional lymph nodes removed	None; diagnosed at autopsy	Surgery performed	Blank(s)	Blank(s)	Blank(s)	No radiation and/or cancer-directed surgery	None/Unknown	No/Unknown	Blank(s)	165	25	0	No	No	No
41001146	Chinese	Any Medicaid	Married (including common law)	Female	2016	48 years	48	45-49 years	C56.9-Ovary	Undifferentiated; anaplastic; Grade IV	Left - origin of primary	Positive histology	8441/3: Serous cystadenocarcinoma, NOS	Ovary	Regional by both direct extension and lymph node involvement	Blank(s)	Blank(s)	Blank(s)	Blank(s)	Blank(s)	Blank(s)	Blank(s)	Blank(s)	Blank(s)	Blank(s)	3C	p2B	p1	c0	Pathologic	Pathologic	Clinical	60	4 or more regional lymph nodes removed	None; diagnosed at autopsy	Surgery performed	Blank(s)	Blank(s)	Blank(s)	No radiation and/or cancer-directed surgery	None/Unknown	Yes	Blank(s)	118	35	1	No	No	No
41001201	Chinese	Insured	Married (including common law)	Female	2016	47 years	47	45-49 years	C56.9-Ovary	Undifferentiated; anaplastic; Grade IV	Left - origin of primary	Positive histology	8310/3: Clear cell adenocarcinoma, NOS	Ovary	Localized only	Blank(s)	Blank(s)	Blank(s)	Blank(s)	Blank(s)	Blank(s)	Blank(s)	Blank(s)	Blank(s)	Blank(s)	1C	p1C	p0	c0	Pathologic	Pathologic	Clinical	57	4 or more regional lymph nodes removed	None; diagnosed at autopsy	Surgery performed	Blank(s)	Blank(s)	Blank(s)	No radiation and/or cancer-directed surgery	None/Unknown	Yes	Blank(s)	110	31	0	No	No	No
41005288	Chinese	Any Medicaid	Divorced	Female	2014	33 years	33	30-34 years	C56.9-Ovary	Unknown	Paired site, but no information concerning laterality	Positive histology	8310/3: Clear cell adenocarcinoma, NOS	Ovary	Unknown/unstaged/unspecified/DCO	Unstaged	U	UNK Stage	TX	NX	MX	UNK Stage	TX	NX	M0	Blank(s)	Blank(s)	Blank(s)	Blank(s)	Blank(s)	Blank(s)	Blank(s)	52	Unknown or not applicable	None; diagnosed at autopsy	Surgery performed	Blank(s)	Blank(s)	Blank(s)	No radiation and/or cancer-directed surgery	None/Unknown	No/Unknown	Blank(s)	Blank(s)	99	99	Unknown	Unknown	Unknown
41005294	Chinese	Any Medicaid	Married (including common law)	Female	2016	56 years	56	55-59 years	C56.9-Ovary	Poorly differentiated; Grade III	Right - origin of primary	Positive histology	8441/3: Serous cystadenocarcinoma, NOS	Ovary	Distant site(s)/node(s) involved	Blank(s)	Blank(s)	Blank(s)	Blank(s)	Blank(s)	Blank(s)	Blank(s)	Blank(s)	Blank(s)	Blank(s)	3C	p3C	p1	c0	Pathologic	Pathologic	Clinical	56	1 to 3 regional lymph nodes removed	None; diagnosed at autopsy	Surgery performed	Blank(s)	Blank(s)	Blank(s)	No radiation and/or cancer-directed surgery	None/Unknown	No/Unknown	Blank(s)	79	1	1	No	No	No
41008714	Chinese	Insured	Married (including common law)	Female	2013	42 years	42	40-44 years	C56.9-Ovary	Moderately differentiated; Grade II	Left - origin of primary	Positive histology	8460/3: Papillary serous cystadenocarcinoma	Ovary	Unknown/unstaged/unspecified/DCO	Unstaged	U	UNK Stage	TX	NX	M0	UNK Stage	TX	NX	M0	Blank(s)	Blank(s)	Blank(s)	Blank(s)	Blank(s)	Blank(s)	Blank(s)	52	Unknown or not applicable	None; diagnosed at autopsy	Surgery performed	Blank(s)	Blank(s)	Blank(s)	No radiation and/or cancer-directed surgery	None/Unknown	Yes	Blank(s)	Blank(s)	99	99	No	No	No
41009646	Chinese	Insured	Married (including common law)	Female	2016	66 years	66	65-69 years	C56.9-Ovary	Unknown	Bilateral, single primary	Positive histology	8441/3: Serous cystadenocarcinoma, NOS	Ovary	Regional by direct extension only	Blank(s)	Blank(s)	Blank(s)	Blank(s)	Blank(s)	Blank(s)	Blank(s)	Blank(s)	Blank(s)	Blank(s)	3C	c3C	c1	c0	Clinical	Clinical	Clinical	63	1 to 3 regional lymph nodes removed	None; diagnosed at autopsy	Surgery performed	Blank(s)	Blank(s)	Blank(s)	No radiation and/or cancer-directed surgery	None/Unknown	Yes	Blank(s)	61	1	0	No	No	No
41009659	Chinese	Insured	Divorced	Female	2016	46 years	46	45-49 years	C56.9-Ovary	Undifferentiated; anaplastic; Grade IV	Right - origin of primary	Positive histology	8460/3: Papillary serous cystadenocarcinoma	Ovary	Regional by both direct extension and lymph node involvement	Blank(s)	Blank(s)	Blank(s)	Blank(s)	Blank(s)	Blank(s)	Blank(s)	Blank(s)	Blank(s)	Blank(s)	3C	p3C	p1	c0	Pathologic	Pathologic	Clinical	60	4 or more regional lymph nodes removed	None; diagnosed at autopsy	Surgery performed	Blank(s)	Blank(s)	Blank(s)	No radiation and/or cancer-directed surgery	None/Unknown	Yes	Blank(s)	10	26	1	No	No	No
41014286	Chinese	Insured	Divorced	Female	2016	56 years	56	55-59 years	C56.9-Ovary	Undifferentiated; anaplastic; Grade IV	Bilateral, single primary	Positive histology	8441/3: Serous cystadenocarcinoma, NOS	Ovary	Regional by direct extension only	Blank(s)	Blank(s)	Blank(s)	Blank(s)	Blank(s)	Blank(s)	Blank(s)	Blank(s)	Blank(s)	Blank(s)	3B	p3B	p0	c0	Pathologic	Pathologic	Clinical	61	4 or more regional lymph nodes removed	None; diagnosed at autopsy	Surgery performed	Blank(s)	Blank(s)	Blank(s)	No radiation and/or cancer-directed surgery	None/Unknown	Yes	Blank(s)	75	63	0	No	No	No
41014708	Chinese	Insured	Married (including common law)	Female	2016	56 years	56	55-59 years	C56.9-Ovary	Poorly differentiated; Grade III	Bilateral, single primary	Positive histology	8460/3: Papillary serous cystadenocarcinoma	Ovary	Regional lymph nodes involved only	Blank(s)	Blank(s)	Blank(s)	Blank(s)	Blank(s)	Blank(s)	Blank(s)	Blank(s)	Blank(s)	Blank(s)	3C	p2C	p1	c0	Pathologic	Pathologic	Pathologic	61	1 to 3 regional lymph nodes removed	None; diagnosed at autopsy	Surgery performed	Blank(s)	Blank(s)	Blank(s)	No radiation and/or cancer-directed surgery	None/Unknown	Yes	Blank(s)	999	2	2	No	No	No
41039294	Chinese	Insured/No specifics	Married (including common law)	Female	2016	65 years	65	65-69 years	C56.9-Ovary	Unknown	Right - origin of primary	Positive histology	8310/3: Clear cell adenocarcinoma, NOS	Ovary	Regional by direct extension only	Blank(s)	Blank(s)	Blank(s)	Blank(s)	Blank(s)	Blank(s)	Blank(s)	Blank(s)	Blank(s)	Blank(s)	1C	p1C	p0	c0	Pathologic	Pathologic	Clinical	55	4 or more regional lymph nodes removed	None; diagnosed at autopsy	Surgery performed	Blank(s)	Blank(s)	Blank(s)	No radiation and/or cancer-directed surgery	None/Unknown	Yes	Blank(s)	27	17	0	No	No	No
41080814	Chinese	Insured/No specifics	Married (including common law)	Female	2014	53 years	53	50-54 years	C56.9-Ovary	Unknown	Left - origin of primary	Positive histology	8441/3: Serous cystadenocarcinoma, NOS	Ovary	Regional by both direct extension and lymph node involvement	Distant	D	IIIC	T1c	N1	M0	IIIC	T1c	N1	M0	Blank(s)	Blank(s)	Blank(s)	Blank(s)	Blank(s)	Blank(s)	Blank(s)	60	4 or more regional lymph nodes removed	None; diagnosed at autopsy	Surgery performed	Blank(s)	Blank(s)	Blank(s)	No radiation and/or cancer-directed surgery	None/Unknown	Yes	Blank(s)	Blank(s)	20	3	No	No	No
46581746	Chinese	Insured	Married (including common law)	Female	2016	80 years	80	80-84 years	C56.9-Ovary	Poorly differentiated; Grade III	Bilateral, single primary	Positive histology	8460/3: Papillary serous cystadenocarcinoma	Ovary	Distant site(s)/node(s) involved	Blank(s)	Blank(s)	Blank(s)	Blank(s)	Blank(s)	Blank(s)	Blank(s)	Blank(s)	Blank(s)	Blank(s)	4	p3B	c1	c1	Pathologic	Clinical	Pathologic	60	None	None; diagnosed at autopsy	Surgery performed	Blank(s)	Blank(s)	Blank(s)	No radiation and/or cancer-directed surgery	None/Unknown	Yes	Blank(s)	65	0	98	Yes	No	No
46687054	Chinese	Blank(s)	Married (including common law)	Female	2006	54 years	54	50-54 years	C56.9-Ovary	Poorly differentiated; Grade III	Left - origin of primary	Positive histology	8310/3: Clear cell adenocarcinoma, NOS	Ovary	Regional by direct extension only	Distant	RE	IIC	T2c	N0	M0	Blank(s)	Blank(s)	Blank(s)	Blank(s)	Blank(s)	Blank(s)	Blank(s)	Blank(s)	Blank(s)	Blank(s)	Blank(s)	57	4 or more regional lymph nodes removed	None; diagnosed at autopsy	Surgery performed	Blank(s)	Blank(s)	Blank(s)	No radiation and/or cancer-directed surgery	None/Unknown	Yes	Blank(s)	Blank(s)	14	0	Blank(s)	Blank(s)	Blank(s)
48270630	Chinese	Insured	Divorced	Female	2008	71 years	71	70-74 years	C56.9-Ovary	Unknown	Right - origin of primary	Positive exfoliative cytology, no positive histology	8441/3: Serous cystadenocarcinoma, NOS	Ovary	Distant site(s)/node(s) involved	Distant	D	IIIC	T3c	N0	M0	Blank(s)	Blank(s)	Blank(s)	Blank(s)	Blank(s)	Blank(s)	Blank(s)	Blank(s)	Blank(s)	Blank(s)	Blank(s)	0	None	None; diagnosed at autopsy	Not recommended, contraindicated due to other cond; autopsy only (1973-2002)	Blank(s)	Blank(s)	Blank(s)	No radiation and/or cancer-directed surgery	None/Unknown	Yes	Blank(s)	Blank(s)	0	98	Blank(s)	Blank(s)	Blank(s)
48756772	Chinese	Blank(s)	Married (including common law)	Female	2005	34 years	34	30-34 years	C56.9-Ovary	Moderately differentiated; Grade II	Right - origin of primary	Positive histology	8380/3: Endometrioid carcinoma	Ovary	Regional by direct extension only	Localized	D	IC	T1c	N0	M0	Blank(s)	Blank(s)	Blank(s)	Blank(s)	Blank(s)	Blank(s)	Blank(s)	Blank(s)	Blank(s)	Blank(s)	Blank(s)	61	1 to 3 regional lymph nodes removed	None; diagnosed at autopsy	Surgery performed	Blank(s)	Blank(s)	Blank(s)	No radiation and/or cancer-directed surgery	None/Unknown	Yes	Blank(s)	Blank(s)	3	0	Blank(s)	Blank(s)	Blank(s)
48841694	Chinese	Blank(s)	Married (including common law)	Female	2004	51 years	51	50-54 years	C56.9-Ovary	Poorly differentiated; Grade III	Bilateral, single primary	Positive histology	8441/3: Serous cystadenocarcinoma, NOS	Ovary	Distant site(s)/node(s) involved	Distant	D	IIIB	T3b	N0	M0	Blank(s)	Blank(s)	Blank(s)	Blank(s)	Blank(s)	Blank(s)	Blank(s)	Blank(s)	Blank(s)	Blank(s)	Blank(s)	60	1 to 3 regional lymph nodes removed	None; diagnosed at autopsy	Surgery performed	Blank(s)	Blank(s)	Blank(s)	No radiation and/or cancer-directed surgery	None/Unknown	Yes	Blank(s)	Blank(s)	1	0	Blank(s)	Blank(s)	Blank(s)
49304234	Chinese	Blank(s)	Married (including common law)	Female	2004	43 years	43	40-44 years	C56.9-Ovary	Moderately differentiated; Grade II	Bilateral, single primary	Positive histology	8441/3: Serous cystadenocarcinoma, NOS	Ovary	Distant site(s)/node(s) involved	Distant	D	IIIC	T3c	N0	M0	Blank(s)	Blank(s)	Blank(s)	Blank(s)	Blank(s)	Blank(s)	Blank(s)	Blank(s)	Blank(s)	Blank(s)	Blank(s)	57	None	None; diagnosed at autopsy	Surgery performed	Blank(s)	Blank(s)	Blank(s)	No radiation and/or cancer-directed surgery	None/Unknown	Yes	Blank(s)	Blank(s)	0	98	Blank(s)	Blank(s)	Blank(s)
49304660	Chinese	Blank(s)	Married (including common law)	Female	2004	48 years	48	45-49 years	C56.9-Ovary	Well differentiated; Grade I	Left - origin of primary	Positive histology	8380/3: Endometrioid carcinoma	Ovary	Localized only	Localized	L	IA	T1a	N0	M0	Blank(s)	Blank(s)	Blank(s)	Blank(s)	Blank(s)	Blank(s)	Blank(s)	Blank(s)	Blank(s)	Blank(s)	Blank(s)	52	4 or more regional lymph nodes removed	None; diagnosed at autopsy	Surgery performed	Blank(s)	Blank(s)	Blank(s)	No radiation and/or cancer-directed surgery	None/Unknown	No/Unknown	Blank(s)	Blank(s)	6	0	Blank(s)	Blank(s)	Blank(s)
49381179	Chinese	Blank(s)	Married (including common law)	Female	2004	70 years	70	70-74 years	C56.9-Ovary	Moderately differentiated; Grade II	Bilateral, single primary	Positive histology	8460/3: Papillary serous cystadenocarcinoma	Ovary	Distant site(s)/node(s) involved	Distant	D	IIIC	T3c	N0	M0	Blank(s)	Blank(s)	Blank(s)	Blank(s)	Blank(s)	Blank(s)	Blank(s)	Blank(s)	Blank(s)	Blank(s)	Blank(s)	60	None	None; diagnosed at autopsy	Surgery performed	Blank(s)	Blank(s)	Blank(s)	No radiation and/or cancer-directed surgery	None/Unknown	Yes	Blank(s)	Blank(s)	0	98	Blank(s)	Blank(s)	Blank(s)
49400839	Chinese	Blank(s)	Single (never married)	Female	2004	51 years	51	50-54 years	C56.9-Ovary	Poorly differentiated; Grade III	Right - origin of primary	Positive histology	8310/3: Clear cell adenocarcinoma, NOS	Ovary	Regional by direct extension only	Localized	L	IC	T1c	N0	M0	Blank(s)	Blank(s)	Blank(s)	Blank(s)	Blank(s)	Blank(s)	Blank(s)	Blank(s)	Blank(s)	Blank(s)	Blank(s)	57	4 or more regional lymph nodes removed	None; diagnosed at autopsy	Surgery performed	Blank(s)	Blank(s)	Blank(s)	No radiation and/or cancer-directed surgery	None/Unknown	Yes	Blank(s)	Blank(s)	10	0	Blank(s)	Blank(s)	Blank(s)
49404818	Chinese	Blank(s)	Widowed	Female	2004	72 years	72	70-74 years	C56.9-Ovary	Unknown	Bilateral, single primary	Positive histology	8480/3: Mucinous adenocarcinoma	Ovary	Distant site(s)/node(s) involved	Distant	D	IV	T3c	N0	M1	Blank(s)	Blank(s)	Blank(s)	Blank(s)	Blank(s)	Blank(s)	Blank(s)	Blank(s)	Blank(s)	Blank(s)	Blank(s)	61	None	None; diagnosed at autopsy	Surgery performed	Blank(s)	Blank(s)	Blank(s)	No radiation and/or cancer-directed surgery	None/Unknown	No/Unknown	Blank(s)	Blank(s)	0	98	Blank(s)	Blank(s)	Blank(s)
49419594	Chinese	Blank(s)	Single (never married)	Female	2004	50 years	50	50-54 years	C56.9-Ovary	Moderately differentiated; Grade II	Right - origin of primary	Positive histology	8380/3: Endometrioid carcinoma	Ovary	Regional by direct extension only	Localized	L	UNK Stage	T1c	N0	MX	Blank(s)	Blank(s)	Blank(s)	Blank(s)	Blank(s)	Blank(s)	Blank(s)	Blank(s)	Blank(s)	Blank(s)	Blank(s)	57	1 to 3 regional lymph nodes removed	None; diagnosed at autopsy	Surgery performed	Blank(s)	Blank(s)	Blank(s)	No radiation and/or cancer-directed surgery	None/Unknown	Yes	Blank(s)	Blank(s)	3	0	Blank(s)	Blank(s)	Blank(s)
49439802	Chinese	Insured	Married (including common law)	Female	2013	49 years	49	45-49 years	C56.9-Ovary	Poorly differentiated; Grade III	Left - origin of primary	Positive histology	8310/3: Clear cell adenocarcinoma, NOS	Ovary	Regional by direct extension only	Localized	L	IC	T1c	N0	M0	IC	T1c	N0	M0	Blank(s)	Blank(s)	Blank(s)	Blank(s)	Blank(s)	Blank(s)	Blank(s)	52	4 or more regional lymph nodes removed	None; diagnosed at autopsy	Surgery performed	Blank(s)	Blank(s)	Blank(s)	No radiation and/or cancer-directed surgery	None/Unknown	Yes	Blank(s)	Blank(s)	3	0	No	No	No
49878018	Chinese	Blank(s)	Married (including common law)	Female	2005	59 years	59	55-59 years	C56.9-Ovary	Poorly differentiated; Grade III	Bilateral, single primary	Positive histology	8460/3: Papillary serous cystadenocarcinoma	Ovary	Distant site(s)/node(s) involved	Distant	D	IIINOS	T3NOS	N0	M0	Blank(s)	Blank(s)	Blank(s)	Blank(s)	Blank(s)	Blank(s)	Blank(s)	Blank(s)	Blank(s)	Blank(s)	Blank(s)	72	None	None; diagnosed at autopsy	Surgery performed	Blank(s)	Blank(s)	Blank(s)	No radiation and/or cancer-directed surgery	None/Unknown	Yes	Blank(s)	Blank(s)	0	98	Blank(s)	Blank(s)	Blank(s)
49926095	Chinese	Blank(s)	Married (including common law)	Female	2006	49 years	49	45-49 years	C56.9-Ovary	Unknown	Right - origin of primary	Positive histology	8310/3: Clear cell adenocarcinoma, NOS	Ovary	Localized only	Localized	L	IA	T1a	N0	M0	Blank(s)	Blank(s)	Blank(s)	Blank(s)	Blank(s)	Blank(s)	Blank(s)	Blank(s)	Blank(s)	Blank(s)	Blank(s)	57	4 or more regional lymph nodes removed	None; diagnosed at autopsy	Surgery performed	Blank(s)	Blank(s)	Blank(s)	No radiation and/or cancer-directed surgery	None/Unknown	No/Unknown	Blank(s)	Blank(s)	14	0	Blank(s)	Blank(s)	Blank(s)
49961125	Chinese	Blank(s)	Married (including common law)	Female	2006	52 years	52	50-54 years	C56.9-Ovary	Moderately differentiated; Grade II	Left - origin of primary	Positive histology	8460/3: Papillary serous cystadenocarcinoma	Ovary	Regional by both direct extension and lymph node involvement	Distant	RE+RN	IIIC	T2c	N1	M0	Blank(s)	Blank(s)	Blank(s)	Blank(s)	Blank(s)	Blank(s)	Blank(s)	Blank(s)	Blank(s)	Blank(s)	Blank(s)	57	4 or more regional lymph nodes removed	None; diagnosed at autopsy	Surgery performed	Blank(s)	Blank(s)	Blank(s)	No radiation and/or cancer-directed surgery	None/Unknown	Yes	Blank(s)	Blank(s)	14	1	Blank(s)	Blank(s)	Blank(s)
49982150	Chinese	Blank(s)	Divorced	Female	2006	54 years	54	50-54 years	C56.9-Ovary	Unknown	Bilateral, single primary	Positive histology	8460/3: Papillary serous cystadenocarcinoma	Ovary	Distant site(s)/node(s) involved	Distant	D	IV	T2c	N1	M1	Blank(s)	Blank(s)	Blank(s)	Blank(s)	Blank(s)	Blank(s)	Blank(s)	Blank(s)	Blank(s)	Blank(s)	Blank(s)	52	1 to 3 regional lymph nodes removed	None; diagnosed at autopsy	Surgery performed	Blank(s)	Blank(s)	Blank(s)	No radiation and/or cancer-directed surgery	None/Unknown	Yes	Blank(s)	Blank(s)	2	2	Blank(s)	Blank(s)	Blank(s)
50005993	Chinese	Blank(s)	Married (including common law)	Female	2006	77 years	77	75-79 years	C56.9-Ovary	Well differentiated; Grade I	Bilateral, single primary	Positive histology	8480/3: Mucinous adenocarcinoma	Ovary	Distant site(s)/node(s) involved	Distant	D	IV	T3c	N0	M1	Blank(s)	Blank(s)	Blank(s)	Blank(s)	Blank(s)	Blank(s)	Blank(s)	Blank(s)	Blank(s)	Blank(s)	Blank(s)	60	1 to 3 regional lymph nodes removed	None; diagnosed at autopsy	Surgery performed	Blank(s)	Blank(s)	Blank(s)	No radiation and/or cancer-directed surgery	None/Unknown	Yes	Blank(s)	Blank(s)	1	0	Blank(s)	Blank(s)	Blank(s)
50423136	Chinese	Blank(s)	Married (including common law)	Female	2006	39 years	39	35-39 years	C56.9-Ovary	Well differentiated; Grade I	Right - origin of primary	Positive histology	8380/3: Endometrioid carcinoma	Ovary	Localized only	Localized	L	IA	T1a	N0	M0	Blank(s)	Blank(s)	Blank(s)	Blank(s)	Blank(s)	Blank(s)	Blank(s)	Blank(s)	Blank(s)	Blank(s)	Blank(s)	52	4 or more regional lymph nodes removed	None; diagnosed at autopsy	Surgery performed	Blank(s)	Blank(s)	Blank(s)	No radiation and/or cancer-directed surgery	None/Unknown	No/Unknown	Blank(s)	Blank(s)	18	0	Blank(s)	Blank(s)	Blank(s)
50460581	Chinese	Blank(s)	Divorced	Female	2006	70 years	70	70-74 years	C56.9-Ovary	Well differentiated; Grade I	Left - origin of primary	Positive histology	8460/3: Papillary serous cystadenocarcinoma	Ovary	Localized only	Localized	L	IA	T1a	N0	M0	Blank(s)	Blank(s)	Blank(s)	Blank(s)	Blank(s)	Blank(s)	Blank(s)	Blank(s)	Blank(s)	Blank(s)	Blank(s)	51	1 to 3 regional lymph nodes removed	None; diagnosed at autopsy	Surgery performed	Blank(s)	Blank(s)	Blank(s)	No radiation and/or cancer-directed surgery	None/Unknown	No/Unknown	Blank(s)	Blank(s)	3	0	Blank(s)	Blank(s)	Blank(s)
50502386	Chinese	Insured	Married (including common law)	Female	2007	51 years	51	50-54 years	C56.9-Ovary	Poorly differentiated; Grade III	Bilateral, single primary	Positive histology	8460/3: Papillary serous cystadenocarcinoma	Ovary	Distant site(s)/node(s) involved	Distant	D	IIINOS	T3c	NX	M0	Blank(s)	Blank(s)	Blank(s)	Blank(s)	Blank(s)	Blank(s)	Blank(s)	Blank(s)	Blank(s)	Blank(s)	Blank(s)	63	None	None; diagnosed at autopsy	Surgery performed	Blank(s)	Blank(s)	Blank(s)	No radiation and/or cancer-directed surgery	None/Unknown	Yes	Blank(s)	Blank(s)	0	98	Blank(s)	Blank(s)	Blank(s)
50970637	Chinese	Insured	Married (including common law)	Female	2007	43 years	43	40-44 years	C56.9-Ovary	Unknown	Left - origin of primary	Positive histology	8310/3: Clear cell adenocarcinoma, NOS	Ovary	Distant site(s)/node(s) involved	Distant	D	IIIC	T3c	N0	M0	Blank(s)	Blank(s)	Blank(s)	Blank(s)	Blank(s)	Blank(s)	Blank(s)	Blank(s)	Blank(s)	Blank(s)	Blank(s)	37	None	None; diagnosed at autopsy	Surgery performed	Blank(s)	Blank(s)	Blank(s)	No radiation and/or cancer-directed surgery	None/Unknown	Yes	Blank(s)	Blank(s)	0	98	Blank(s)	Blank(s)	Blank(s)
51041409	Chinese	Insured/No specifics	Widowed	Female	2008	53 years	53	50-54 years	C56.9-Ovary	Moderately differentiated; Grade II	Left - origin of primary	Positive histology	8380/3: Endometrioid carcinoma	Ovary	Regional by direct extension only	Distant	RE	IC	T1c	N0	M0	Blank(s)	Blank(s)	Blank(s)	Blank(s)	Blank(s)	Blank(s)	Blank(s)	Blank(s)	Blank(s)	Blank(s)	Blank(s)	57	4 or more regional lymph nodes removed	None; diagnosed at autopsy	Surgery performed	Blank(s)	Blank(s)	Blank(s)	No radiation and/or cancer-directed surgery	None/Unknown	No/Unknown	Blank(s)	Blank(s)	6	0	Blank(s)	Blank(s)	Blank(s)
51059298	Chinese	Insured	Single (never married)	Female	2007	43 years	43	40-44 years	C56.9-Ovary	Moderately differentiated; Grade II	Right - origin of primary	Positive histology	8380/3: Endometrioid carcinoma	Ovary	Localized only	Localized	L	IA	T1a	N0	M0	Blank(s)	Blank(s)	Blank(s)	Blank(s)	Blank(s)	Blank(s)	Blank(s)	Blank(s)	Blank(s)	Blank(s)	Blank(s)	57	4 or more regional lymph nodes removed	None; diagnosed at autopsy	Surgery performed	Blank(s)	Blank(s)	Blank(s)	No radiation and/or cancer-directed surgery	None/Unknown	No/Unknown	Blank(s)	Blank(s)	10	0	Blank(s)	Blank(s)	Blank(s)
51100419	Chinese	Uninsured	Single (never married)	Female	2008	59 years	59	55-59 years	C56.9-Ovary	Moderately differentiated; Grade II	Right - origin of primary	Positive histology	8460/3: Papillary serous cystadenocarcinoma	Ovary	Distant site(s)/node(s) involved	Distant	D	IIIB	T3b	N0	M0	Blank(s)	Blank(s)	Blank(s)	Blank(s)	Blank(s)	Blank(s)	Blank(s)	Blank(s)	Blank(s)	Blank(s)	Blank(s)	61	None	None; diagnosed at autopsy	Surgery performed	Blank(s)	Blank(s)	Blank(s)	No radiation and/or cancer-directed surgery	None/Unknown	Yes	Blank(s)	Blank(s)	0	98	Blank(s)	Blank(s)	Blank(s)
51502083	Chinese	Uninsured	Married (including common law)	Female	2008	52 years	52	50-54 years	C56.9-Ovary	Unknown	Paired site, but no information concerning laterality	Positive histology	8460/3: Papillary serous cystadenocarcinoma	Ovary	Distant site(s)/node(s) involved	Distant	D	IV	T3NOS	NX	M1	Blank(s)	Blank(s)	Blank(s)	Blank(s)	Blank(s)	Blank(s)	Blank(s)	Blank(s)	Blank(s)	Blank(s)	Blank(s)	0	None	None; diagnosed at autopsy	Not recommended	Blank(s)	Blank(s)	Blank(s)	No radiation and/or cancer-directed surgery	None/Unknown	No/Unknown	Blank(s)	Blank(s)	0	98	Blank(s)	Blank(s)	Blank(s)
51548901	Chinese	Insured	Married (including common law)	Female	2008	48 years	48	45-49 years	C56.9-Ovary	Moderately differentiated; Grade II	Right - origin of primary	Positive histology	8310/3: Clear cell adenocarcinoma, NOS	Ovary	Localized only	Localized	L	IA	T1a	N0	M0	Blank(s)	Blank(s)	Blank(s)	Blank(s)	Blank(s)	Blank(s)	Blank(s)	Blank(s)	Blank(s)	Blank(s)	Blank(s)	27	4 or more regional lymph nodes removed	None; diagnosed at autopsy	Surgery performed	Blank(s)	Blank(s)	Blank(s)	No radiation and/or cancer-directed surgery	None/Unknown	Yes	Blank(s)	Blank(s)	8	0	Blank(s)	Blank(s)	Blank(s)
51576004	Chinese	Any Medicaid	Married (including common law)	Female	2009	68 years	68	65-69 years	C56.9-Ovary	Unknown	Bilateral, single primary	Positive histology	8460/3: Papillary serous cystadenocarcinoma	Ovary	Distant site(s)/node(s) involved	Distant	D	IIIC	T3c	N1	M0	Blank(s)	Blank(s)	Blank(s)	Blank(s)	Blank(s)	Blank(s)	Blank(s)	Blank(s)	Blank(s)	Blank(s)	Blank(s)	90	Unknown or not applicable	None; diagnosed at autopsy	Surgery performed	Blank(s)	Blank(s)	Blank(s)	No radiation and/or cancer-directed surgery	None/Unknown	Yes	Blank(s)	Blank(s)	9	9	Blank(s)	Blank(s)	Blank(s)
51581356	Chinese	Insured	Widowed	Female	2008	67 years	67	65-69 years	C56.9-Ovary	Undifferentiated; anaplastic; Grade IV	Bilateral, single primary	Positive histology	8460/3: Papillary serous cystadenocarcinoma	Ovary	Distant site(s)/node(s) involved	Distant	D	IIIC	T3c	N0	M0	Blank(s)	Blank(s)	Blank(s)	Blank(s)	Blank(s)	Blank(s)	Blank(s)	Blank(s)	Blank(s)	Blank(s)	Blank(s)	60	None	None; diagnosed at autopsy	Surgery performed	Blank(s)	Blank(s)	Blank(s)	No radiation and/or cancer-directed surgery	None/Unknown	Yes	Blank(s)	Blank(s)	0	98	Blank(s)	Blank(s)	Blank(s)
51617730	Chinese	Insured	Married (including common law)	Female	2009	44 years	44	40-44 years	C56.9-Ovary	Moderately differentiated; Grade II	Left - origin of primary	Positive histology	8480/3: Mucinous adenocarcinoma	Ovary	Localized only	Localized	L	IA	T1a	N0	M0	Blank(s)	Blank(s)	Blank(s)	Blank(s)	Blank(s)	Blank(s)	Blank(s)	Blank(s)	Blank(s)	Blank(s)	Blank(s)	56	4 or more regional lymph nodes removed	None; diagnosed at autopsy	Surgery performed	Blank(s)	Blank(s)	Blank(s)	No radiation and/or cancer-directed surgery	None/Unknown	No/Unknown	Blank(s)	Blank(s)	31	0	Blank(s)	Blank(s)	Blank(s)
51623628	Chinese	Insured	Married (including common law)	Female	2009	27 years	27	25-29 years	C56.9-Ovary	Well differentiated; Grade I	Left - origin of primary	Positive histology	8480/3: Mucinous adenocarcinoma	Ovary	Localized only	Localized	L	UNK Stage	T1a	NX	MX	Blank(s)	Blank(s)	Blank(s)	Blank(s)	Blank(s)	Blank(s)	Blank(s)	Blank(s)	Blank(s)	Blank(s)	Blank(s)	27	None	None; diagnosed at autopsy	Surgery performed	Blank(s)	Blank(s)	Blank(s)	No radiation and/or cancer-directed surgery	None/Unknown	No/Unknown	Blank(s)	Blank(s)	0	98	Blank(s)	Blank(s)	Blank(s)
51652054	Chinese	Insured	Married (including common law)	Female	2009	69 years	69	65-69 years	C56.9-Ovary	Poorly differentiated; Grade III	Left - origin of primary	Positive histology	8310/3: Clear cell adenocarcinoma, NOS	Ovary	Regional by direct extension only	Distant	RE	IIC	T2c	N0	M0	Blank(s)	Blank(s)	Blank(s)	Blank(s)	Blank(s)	Blank(s)	Blank(s)	Blank(s)	Blank(s)	Blank(s)	Blank(s)	52	None	None; diagnosed at autopsy	Surgery performed	Blank(s)	Blank(s)	Blank(s)	No radiation and/or cancer-directed surgery	None/Unknown	No/Unknown	Blank(s)	Blank(s)	0	98	Blank(s)	Blank(s)	Blank(s)
52105407	Chinese	Insured	Married (including common law)	Female	2009	60 years	60	60-64 years	C56.9-Ovary	Unknown	Bilateral, single primary	Positive histology	8460/3: Papillary serous cystadenocarcinoma	Ovary	Distant site(s)/node(s) involved	Distant	D	IIIC	T3c	N1	M0	Blank(s)	Blank(s)	Blank(s)	Blank(s)	Blank(s)	Blank(s)	Blank(s)	Blank(s)	Blank(s)	Blank(s)	Blank(s)	60	1 to 3 regional lymph nodes removed	None; diagnosed at autopsy	Surgery performed	Blank(s)	Blank(s)	Blank(s)	No radiation and/or cancer-directed surgery	None/Unknown	Yes	Blank(s)	Blank(s)	1	1	Blank(s)	Blank(s)	Blank(s)
52123646	Chinese	Insured	Married (including common law)	Female	2009	64 years	64	60-64 years	C56.9-Ovary	Poorly differentiated; Grade III	Bilateral, single primary	Positive histology	8461/3: Serous surface papillary carcinoma	Ovary	Distant site(s)/node(s) involved	Distant	D	IV	T3NOS	NX	M1	Blank(s)	Blank(s)	Blank(s)	Blank(s)	Blank(s)	Blank(s)	Blank(s)	Blank(s)	Blank(s)	Blank(s)	Blank(s)	60	Unknown or not applicable	None; diagnosed at autopsy	Surgery performed	Blank(s)	Blank(s)	Blank(s)	No radiation and/or cancer-directed surgery	None/Unknown	Yes	Blank(s)	Blank(s)	0	98	Blank(s)	Blank(s)	Blank(s)
52123813	Chinese	Insured	Married (including common law)	Female	2009	48 years	48	45-49 years	C56.9-Ovary	Poorly differentiated; Grade III	Left - origin of primary	Positive histology	8310/3: Clear cell adenocarcinoma, NOS	Ovary	Localized only	Localized	L	IA	T1a	N0	M0	Blank(s)	Blank(s)	Blank(s)	Blank(s)	Blank(s)	Blank(s)	Blank(s)	Blank(s)	Blank(s)	Blank(s)	Blank(s)	51	None	None; diagnosed at autopsy	Surgery performed	Blank(s)	Blank(s)	Blank(s)	No radiation and/or cancer-directed surgery	None/Unknown	No/Unknown	Blank(s)	Blank(s)	0	98	Blank(s)	Blank(s)	Blank(s)
52604650	Chinese	Insured	Single (never married)	Female	2010	74 years	74	70-74 years	C56.9-Ovary	Unknown	Bilateral, single primary	Positive histology	8460/3: Papillary serous cystadenocarcinoma	Ovary	Distant site(s)/node(s) involved	Distant	D	IV	T3a	N0	M1	IV	T3a	N0	M1	Blank(s)	Blank(s)	Blank(s)	Blank(s)	Blank(s)	Blank(s)	Blank(s)	61	4 or more regional lymph nodes removed	None; diagnosed at autopsy	Surgery performed	Blank(s)	Blank(s)	Blank(s)	No radiation and/or cancer-directed surgery	None/Unknown	Yes	Blank(s)	Blank(s)	27	0	N/A	N/A	N/A
52632532	Chinese	Insured	Married (including common law)	Female	2010	46 years	46	45-49 years	C56.9-Ovary	Poorly differentiated; Grade III	Left - origin of primary	Positive histology	8380/3: Endometrioid carcinoma	Ovary	Distant site(s)/node(s) involved	Distant	D	IIIC	T3c	N0	M0	IIIC	T3c	N0	M0	Blank(s)	Blank(s)	Blank(s)	Blank(s)	Blank(s)	Blank(s)	Blank(s)	57	None	None; diagnosed at autopsy	Surgery performed	Blank(s)	Blank(s)	Blank(s)	No radiation and/or cancer-directed surgery	None/Unknown	Yes	Blank(s)	Blank(s)	0	98	No	No	No
52637663	Chinese	Insured	Married (including common law)	Female	2010	52 years	52	50-54 years	C56.9-Ovary	Moderately differentiated; Grade II	Right - origin of primary	Positive histology	8380/3: Endometrioid carcinoma	Ovary	Regional by direct extension only	Localized	L	IC	T1c	N0	M0	IC	T1c	N0	M0	Blank(s)	Blank(s)	Blank(s)	Blank(s)	Blank(s)	Blank(s)	Blank(s)	52	4 or more regional lymph nodes removed	None; diagnosed at autopsy	Surgery performed	Blank(s)	Blank(s)	Blank(s)	No radiation and/or cancer-directed surgery	None/Unknown	Yes	Blank(s)	Blank(s)	15	0	No	No	No
52660627	Chinese	Insured	Married (including common law)	Female	2010	45 years	45	45-49 years	C56.9-Ovary	Undifferentiated; anaplastic; Grade IV	Bilateral, single primary	Positive histology	8441/3: Serous cystadenocarcinoma, NOS	Ovary	Distant site(s)/node(s) involved	Distant	D	IIIC	T3c	N0	M0	IIIC	T3c	N0	M0	Blank(s)	Blank(s)	Blank(s)	Blank(s)	Blank(s)	Blank(s)	Blank(s)	61	None	None; diagnosed at autopsy	Surgery performed	Blank(s)	Blank(s)	Blank(s)	No radiation and/or cancer-directed surgery	None/Unknown	Yes	Blank(s)	Blank(s)	0	98	No	No	No
52698794	Chinese	Insured	Married (including common law)	Female	2011	34 years	34	30-34 years	C56.9-Ovary	Undifferentiated; anaplastic; Grade IV	Right - origin of primary	Positive histology	8310/3: Clear cell adenocarcinoma, NOS	Ovary	Regional by direct extension only	Distant	RE	IC	T1c	N0	M0	IC	T1c	N0	M0	Blank(s)	Blank(s)	Blank(s)	Blank(s)	Blank(s)	Blank(s)	Blank(s)	60	4 or more regional lymph nodes removed	None; diagnosed at autopsy	Surgery performed	Blank(s)	Blank(s)	Blank(s)	No radiation and/or cancer-directed surgery	None/Unknown	Yes	Blank(s)	Blank(s)	15	0	No	No	No
52728856	Chinese	Insured	Married (including common law)	Female	2011	59 years	59	55-59 years	C56.9-Ovary	Undifferentiated; anaplastic; Grade IV	Bilateral, single primary	Positive histology	8460/3: Papillary serous cystadenocarcinoma	Ovary	Distant site(s)/node(s) involved	Distant	D	IIIC	T3c	N1	M0	IIIC	T3c	N1	M0	Blank(s)	Blank(s)	Blank(s)	Blank(s)	Blank(s)	Blank(s)	Blank(s)	72	Number of regional lymph nodes removed unknown	Non-primary surgical procedure to other regional sites	Surgery performed	Blank(s)	Blank(s)	Blank(s)	No radiation and/or cancer-directed surgery	None/Unknown	Yes	Blank(s)	Blank(s)	19	19	No	No	No
52732449	Chinese	Insured/No specifics	Married (including common law)	Female	2011	41 years	41	40-44 years	C56.9-Ovary	Undifferentiated; anaplastic; Grade IV	Left - origin of primary	Positive histology	8441/3: Serous cystadenocarcinoma, NOS	Ovary	Regional by direct extension only	Distant	RE	IC	T1c	N0	M0	IC	T1c	N0	M0	Blank(s)	Blank(s)	Blank(s)	Blank(s)	Blank(s)	Blank(s)	Blank(s)	57	4 or more regional lymph nodes removed	Non-primary surgical procedure performed	Surgery performed	Blank(s)	Blank(s)	Blank(s)	No radiation and/or cancer-directed surgery	None/Unknown	Yes	Blank(s)	Blank(s)	13	0	No	No	No
52740499	Chinese	Uninsured	Married (including common law)	Female	2011	62 years	62	60-64 years	C56.9-Ovary	Well differentiated; Grade I	Right - origin of primary	Positive histology	8380/3: Endometrioid carcinoma	Ovary	Localized only	Localized	L	IA	T1a	N0	M0	IA	T1a	N0	M0	Blank(s)	Blank(s)	Blank(s)	Blank(s)	Blank(s)	Blank(s)	Blank(s)	37	None	None; diagnosed at autopsy	Surgery performed	Blank(s)	Blank(s)	Blank(s)	No radiation and/or cancer-directed surgery	None/Unknown	No/Unknown	Blank(s)	Blank(s)	0	98	No	No	No
53156447	Chinese	Insured	Married (including common law)	Female	2011	53 years	53	50-54 years	C56.9-Ovary	Undifferentiated; anaplastic; Grade IV	Left - origin of primary	Positive histology	8310/3: Clear cell adenocarcinoma, NOS	Ovary	Regional by direct extension only	Localized	D	IC	T1c	N0	M0	IC	T1c	N0	M0	Blank(s)	Blank(s)	Blank(s)	Blank(s)	Blank(s)	Blank(s)	Blank(s)	57	4 or more regional lymph nodes removed	None; diagnosed at autopsy	Surgery performed	Blank(s)	Blank(s)	Blank(s)	No radiation and/or cancer-directed surgery	None/Unknown	Yes	Blank(s)	Blank(s)	4	0	No	No	No
53186387	Chinese	Insured	Single (never married)	Female	2014	48 years	48	45-49 years	C56.9-Ovary	Well differentiated; Grade I	Left - origin of primary	Positive histology	8470/3: Mucinous cystadenocarcinoma, NOS	Ovary	Localized only	Localized	L	IA	T1a	N0	M0	IA	T1a	N0	M0	Blank(s)	Blank(s)	Blank(s)	Blank(s)	Blank(s)	Blank(s)	Blank(s)	36	None	None; diagnosed at autopsy	Surgery performed	Blank(s)	Blank(s)	Blank(s)	No radiation and/or cancer-directed surgery	None/Unknown	No/Unknown	Blank(s)	Blank(s)	0	98	No	No	No
53187874	Chinese	Insured	Married (including common law)	Female	2011	52 years	52	50-54 years	C56.9-Ovary	Undifferentiated; anaplastic; Grade IV	Left - origin of primary	Positive histology	8310/3: Clear cell adenocarcinoma, NOS	Ovary	Localized only	Localized	L	IA	T1a	N0	M0	IA	T1a	N0	M0	Blank(s)	Blank(s)	Blank(s)	Blank(s)	Blank(s)	Blank(s)	Blank(s)	57	4 or more regional lymph nodes removed	None; diagnosed at autopsy	Surgery performed	Blank(s)	Blank(s)	Blank(s)	No radiation and/or cancer-directed surgery	None/Unknown	No/Unknown	Blank(s)	Blank(s)	27	0	No	No	No
53203897	Chinese	Any Medicaid	Married (including common law)	Female	2011	56 years	56	55-59 years	C56.9-Ovary	Undifferentiated; anaplastic; Grade IV	Left - origin of primary	Positive histology	8310/3: Clear cell adenocarcinoma, NOS	Ovary	Distant site(s)/node(s) involved	Distant	D	IIIC	T3c	N1	M0	IIIC	T3c	N1	M0	Blank(s)	Blank(s)	Blank(s)	Blank(s)	Blank(s)	Blank(s)	Blank(s)	60	4 or more regional lymph nodes removed	None; diagnosed at autopsy	Surgery performed	Blank(s)	Blank(s)	Blank(s)	No radiation and/or cancer-directed surgery	None/Unknown	Yes	Blank(s)	Blank(s)	32	11	No	No	No
53219461	Chinese	Insured	Widowed	Female	2011	61 years	61	60-64 years	C56.9-Ovary	Poorly differentiated; Grade III	Left - origin of primary	Positive histology	8441/3: Serous cystadenocarcinoma, NOS	Ovary	Distant site(s)/node(s) involved	Distant	D	IIIC	T3c	N0	M0	IIIC	T3c	N0	M0	Blank(s)	Blank(s)	Blank(s)	Blank(s)	Blank(s)	Blank(s)	Blank(s)	60	None	Non-primary surgical procedure to distant site	Surgery performed	Blank(s)	Blank(s)	Blank(s)	No radiation and/or cancer-directed surgery	None/Unknown	Yes	Blank(s)	Blank(s)	0	98	No	No	No
53236798	Chinese	Insured	Married (including common law)	Female	2012	42 years	42	40-44 years	C56.9-Ovary	Poorly differentiated; Grade III	Bilateral, single primary	Positive histology	8380/3: Endometrioid carcinoma	Ovary	Regional by both direct extension and lymph node involvement	Regional	RE+RN	IIIC	T2b	N1	M0	IIIC	T2b	N1	M0	Blank(s)	Blank(s)	Blank(s)	Blank(s)	Blank(s)	Blank(s)	Blank(s)	57	4 or more regional lymph nodes removed	None; diagnosed at autopsy	Surgery performed	Blank(s)	Blank(s)	Blank(s)	No radiation and/or cancer-directed surgery	None/Unknown	Yes	Blank(s)	Blank(s)	13	1	No	No	No
53261427	Chinese	Any Medicaid	Married (including common law)	Female	2012	72 years	72	70-74 years	C56.9-Ovary	Poorly differentiated; Grade III	Bilateral, single primary	Positive histology	8441/3: Serous cystadenocarcinoma, NOS	Ovary	Distant site(s)/node(s) involved	Distant	D	IV	T3a	N0	M1	IV	T3a	N0	M1	Blank(s)	Blank(s)	Blank(s)	Blank(s)	Blank(s)	Blank(s)	Blank(s)	60	None	None; diagnosed at autopsy	Surgery performed	Blank(s)	Blank(s)	Blank(s)	No radiation and/or cancer-directed surgery	None/Unknown	Yes	Blank(s)	Blank(s)	0	98	No	No	No
53267780	Chinese	Insured	Widowed	Female	2011	76 years	76	75-79 years	C56.9-Ovary	Moderately differentiated; Grade II	Bilateral, single primary	Positive histology	8380/3: Endometrioid carcinoma	Ovary	Regional by direct extension only	Localized	L	IC	T1c	N0	M0	IC	T1c	N0	M0	Blank(s)	Blank(s)	Blank(s)	Blank(s)	Blank(s)	Blank(s)	Blank(s)	52	None	None; diagnosed at autopsy	Surgery performed	Blank(s)	Blank(s)	Blank(s)	No radiation and/or cancer-directed surgery	None/Unknown	No/Unknown	Blank(s)	Blank(s)	0	98	No	No	No
53300539	Chinese	Insured	Divorced	Female	2012	56 years	56	55-59 years	C56.9-Ovary	Poorly differentiated; Grade III	Bilateral, single primary	Positive histology	8460/3: Papillary serous cystadenocarcinoma	Ovary	Distant site(s)/node(s) involved	Distant	D	IIINOS	T3c	NX	M0	IIIC	T3c	NX	M0	Blank(s)	Blank(s)	Blank(s)	Blank(s)	Blank(s)	Blank(s)	Blank(s)	60	None	None; diagnosed at autopsy	Surgery performed	Blank(s)	Blank(s)	Blank(s)	No radiation and/or cancer-directed surgery	None/Unknown	Yes	Blank(s)	Blank(s)	0	98	No	No	No
53308035	Chinese	Insured	Married (including common law)	Female	2012	48 years	48	45-49 years	C56.9-Ovary	Moderately differentiated; Grade II	Left - origin of primary	Positive histology	8380/3: Endometrioid carcinoma	Ovary	Regional by direct extension only	Regional	RE	IIB	T2b	N0	M0	IIB	T2b	N0	M0	Blank(s)	Blank(s)	Blank(s)	Blank(s)	Blank(s)	Blank(s)	Blank(s)	60	4 or more regional lymph nodes removed	None; diagnosed at autopsy	Surgery performed	Blank(s)	Blank(s)	Blank(s)	No radiation and/or cancer-directed surgery	None/Unknown	Yes	Blank(s)	Blank(s)	7	0	No	No	No
53311060	Chinese	Insured	Married (including common law)	Female	2012	59 years	59	55-59 years	C56.9-Ovary	Unknown	Left - origin of primary	Positive histology	8310/3: Clear cell adenocarcinoma, NOS	Ovary	Regional by direct extension only	Distant	RE	IC	T1c	N0	M0	IC	T1c	N0	M0	Blank(s)	Blank(s)	Blank(s)	Blank(s)	Blank(s)	Blank(s)	Blank(s)	57	4 or more regional lymph nodes removed	None; diagnosed at autopsy	Surgery performed	Blank(s)	Blank(s)	Blank(s)	No radiation and/or cancer-directed surgery	None/Unknown	Yes	Blank(s)	Blank(s)	6	0	No	No	No
53316329	Chinese	Insured	Married (including common law)	Female	2012	61 years	61	60-64 years	C56.9-Ovary	Undifferentiated; anaplastic; Grade IV	Bilateral, single primary	Positive histology	8310/3: Clear cell adenocarcinoma, NOS	Ovary	Distant site(s)/node(s) involved	Distant	D	IIIB	T3b	N0	M0	IIIB	T3b	N0	M0	Blank(s)	Blank(s)	Blank(s)	Blank(s)	Blank(s)	Blank(s)	Blank(s)	57	None	None; diagnosed at autopsy	Surgery performed	Blank(s)	Blank(s)	Blank(s)	No radiation and/or cancer-directed surgery	None/Unknown	Yes	Blank(s)	Blank(s)	0	98	No	No	No
53705183	Chinese	Insured	Divorced	Female	2012	58 years	58	55-59 years	C56.9-Ovary	Unknown	Right - origin of primary	Positive histology	8310/3: Clear cell adenocarcinoma, NOS	Ovary	Localized only	Localized	L	IA	T1a	N0	M0	IA	T1a	N0	M0	Blank(s)	Blank(s)	Blank(s)	Blank(s)	Blank(s)	Blank(s)	Blank(s)	57	4 or more regional lymph nodes removed	None; diagnosed at autopsy	Surgery performed	Blank(s)	Blank(s)	Blank(s)	No radiation and/or cancer-directed surgery	None/Unknown	Yes	Blank(s)	Blank(s)	12	0	No	No	No
53720325	Chinese	Any Medicaid	Single (never married)	Female	2012	73 years	73	70-74 years	C56.9-Ovary	Undifferentiated; anaplastic; Grade IV	Bilateral, single primary	Positive histology	8441/3: Serous cystadenocarcinoma, NOS	Ovary	Distant site(s)/node(s) involved	Distant	D	IIIC	T3c	N1	M0	IIIC	T3c	N1	M0	Blank(s)	Blank(s)	Blank(s)	Blank(s)	Blank(s)	Blank(s)	Blank(s)	61	4 or more regional lymph nodes removed	None; diagnosed at autopsy	Surgery performed	Blank(s)	Blank(s)	Blank(s)	No radiation and/or cancer-directed surgery	None/Unknown	No/Unknown	Blank(s)	Blank(s)	8	3	No	No	No
53766595	Chinese	Insured	Married (including common law)	Female	2012	42 years	42	40-44 years	C56.9-Ovary	Moderately differentiated; Grade II	Bilateral, single primary	Positive histology	8441/3: Serous cystadenocarcinoma, NOS	Ovary	Distant site(s)/node(s) involved	Distant	D	IIIC	T3c	N1	M0	IIIC	T3c	N1	M0	Blank(s)	Blank(s)	Blank(s)	Blank(s)	Blank(s)	Blank(s)	Blank(s)	57	1 to 3 regional lymph nodes removed	None; diagnosed at autopsy	Surgery performed	Blank(s)	Blank(s)	Blank(s)	No radiation and/or cancer-directed surgery	None/Unknown	Yes	Blank(s)	Blank(s)	2	2	No	No	No
53767763	Chinese	Any Medicaid	Married (including common law)	Female	2012	67 years	67	65-69 years	C56.9-Ovary	Poorly differentiated; Grade III	Left - origin of primary	Positive histology	8460/3: Papillary serous cystadenocarcinoma	Ovary	Distant site(s)/node(s) involved	Distant	D	IIIC	T3c	N0	M0	IIIC	T3c	N0	M0	Blank(s)	Blank(s)	Blank(s)	Blank(s)	Blank(s)	Blank(s)	Blank(s)	60	4 or more regional lymph nodes removed	None; diagnosed at autopsy	Surgery performed	Blank(s)	Blank(s)	Blank(s)	No radiation and/or cancer-directed surgery	None/Unknown	Yes	Blank(s)	Blank(s)	8	0	No	No	No
53824273	Chinese	Insured	Married (including common law)	Female	2013	47 years	47	45-49 years	C56.9-Ovary	Well differentiated; Grade I	Right - origin of primary	Positive histology	8380/3: Endometrioid carcinoma	Ovary	Localized only	Localized	L	IA	T1a	N0	M0	IA	T1a	N0	M0	Blank(s)	Blank(s)	Blank(s)	Blank(s)	Blank(s)	Blank(s)	Blank(s)	52	4 or more regional lymph nodes removed	None; diagnosed at autopsy	Surgery performed	Blank(s)	Blank(s)	Blank(s)	No radiation and/or cancer-directed surgery	None/Unknown	Yes	Blank(s)	Blank(s)	20	0	No	No	No
53824481	Chinese	Insured	Married (including common law)	Female	2013	50 years	50	50-54 years	C56.9-Ovary	Poorly differentiated; Grade III	Left - origin of primary	Positive histology	8310/3: Clear cell adenocarcinoma, NOS	Ovary	Localized only	Localized	L	IA	T1a	N0	M0	IA	T1a	N0	M0	Blank(s)	Blank(s)	Blank(s)	Blank(s)	Blank(s)	Blank(s)	Blank(s)	57	4 or more regional lymph nodes removed	Non-primary surgical procedure performed	Surgery performed	Blank(s)	Blank(s)	Blank(s)	No radiation and/or cancer-directed surgery	None/Unknown	Yes	Blank(s)	Blank(s)	5	0	No	No	No
53842915	Chinese	Any Medicaid	Widowed	Female	2012	50 years	50	50-54 years	C56.9-Ovary	Moderately differentiated; Grade II	Left - origin of primary	Positive histology	8380/3: Endometrioid carcinoma	Ovary	Regional by direct extension only	Localized	L	IC	T1c	N0	M0	IC	T1c	N0	M0	Blank(s)	Blank(s)	Blank(s)	Blank(s)	Blank(s)	Blank(s)	Blank(s)	61	4 or more regional lymph nodes removed	None; diagnosed at autopsy	Surgery performed	Blank(s)	Blank(s)	Blank(s)	No radiation and/or cancer-directed surgery	None/Unknown	Yes	Blank(s)	Blank(s)	16	0	No	No	No
53865940	Chinese	Any Medicaid	Married (including common law)	Female	2013	73 years	73	70-74 years	C56.9-Ovary	Poorly differentiated; Grade III	Left - origin of primary	Positive histology	8380/3: Endometrioid carcinoma	Ovary	Regional by direct extension only	Regional	RE	IIA	T2a	N0	M0	IIA	T2a	N0	M0	Blank(s)	Blank(s)	Blank(s)	Blank(s)	Blank(s)	Blank(s)	Blank(s)	57	4 or more regional lymph nodes removed	None; diagnosed at autopsy	Surgery performed	Blank(s)	Blank(s)	Blank(s)	No radiation and/or cancer-directed surgery	None/Unknown	Yes	Blank(s)	Blank(s)	11	0	No	No	No
53866478	Chinese	Insured	Married (including common law)	Female	2014	48 years	48	45-49 years	C56.9-Ovary	Moderately differentiated; Grade II	Right - origin of primary	Positive histology	8480/3: Mucinous adenocarcinoma	Ovary	Distant site(s)/node(s) involved	Distant	D	IIIC	T3c	N0	M0	IIIC	T3c	N0	M0	Blank(s)	Blank(s)	Blank(s)	Blank(s)	Blank(s)	Blank(s)	Blank(s)	61	4 or more regional lymph nodes removed	None; diagnosed at autopsy	Surgery performed	Blank(s)	Blank(s)	Blank(s)	No radiation and/or cancer-directed surgery	None/Unknown	No/Unknown	Blank(s)	Blank(s)	32	0	No	No	No
54275821	Chinese	Any Medicaid	Widowed	Female	2013	82 years	82	80-84 years	C56.9-Ovary	Poorly differentiated; Grade III	Left - origin of primary	Positive histology	8380/3: Endometrioid carcinoma	Ovary	Localized only	Localized	L	IA	T1a	N0	M0	IA	T1a	N0	M0	Blank(s)	Blank(s)	Blank(s)	Blank(s)	Blank(s)	Blank(s)	Blank(s)	57	4 or more regional lymph nodes removed	None; diagnosed at autopsy	Surgery performed	Blank(s)	Blank(s)	Blank(s)	No radiation and/or cancer-directed surgery	None/Unknown	No/Unknown	Blank(s)	Blank(s)	24	0	No	No	No
54292201	Chinese	Insured	Married (including common law)	Female	2013	47 years	47	45-49 years	C56.9-Ovary	Poorly differentiated; Grade III	Left - origin of primary	Positive histology	8441/3: Serous cystadenocarcinoma, NOS	Ovary	Distant site(s)/node(s) involved	Distant	D	IIIC	T3c	N0	M0	IIIC	T3c	N0	M0	Blank(s)	Blank(s)	Blank(s)	Blank(s)	Blank(s)	Blank(s)	Blank(s)	72	4 or more regional lymph nodes removed	None; diagnosed at autopsy	Surgery performed	Blank(s)	Blank(s)	Blank(s)	No radiation and/or cancer-directed surgery	None/Unknown	Yes	Blank(s)	Blank(s)	6	0	No	No	No
54306504	Chinese	Any Medicaid	Single (never married)	Female	2013	50 years	50	50-54 years	C56.9-Ovary	Poorly differentiated; Grade III	Left - origin of primary	Positive histology	8310/3: Clear cell adenocarcinoma, NOS	Ovary	Distant site(s)/node(s) involved	Distant	D	IIIC	T3c	N0	M0	IIIC	T3c	N0	M0	Blank(s)	Blank(s)	Blank(s)	Blank(s)	Blank(s)	Blank(s)	Blank(s)	57	1 to 3 regional lymph nodes removed	Non-primary surgical procedure to distant site	Surgery performed	Blank(s)	Blank(s)	Blank(s)	No radiation and/or cancer-directed surgery	None/Unknown	Yes	Blank(s)	Blank(s)	1	0	No	No	No
54309276	Chinese	Insured	Married (including common law)	Female	2013	50 years	50	50-54 years	C56.9-Ovary	Undifferentiated; anaplastic; Grade IV	Right - origin of primary	Positive histology	8441/3: Serous cystadenocarcinoma, NOS	Ovary	Localized only	Localized	L	IA	T1a	N0	M0	IA	T1a	N0	M0	Blank(s)	Blank(s)	Blank(s)	Blank(s)	Blank(s)	Blank(s)	Blank(s)	57	4 or more regional lymph nodes removed	None; diagnosed at autopsy	Surgery performed	Blank(s)	Blank(s)	Blank(s)	No radiation and/or cancer-directed surgery	None/Unknown	Yes	Blank(s)	Blank(s)	31	0	No	No	No
54312025	Chinese	Insured	Single (never married)	Female	2013	45 years	45	45-49 years	C56.9-Ovary	Undifferentiated; anaplastic; Grade IV	Left - origin of primary	Positive histology	8380/3: Endometrioid carcinoma	Ovary	Localized only	Localized	L	IA	T1a	N0	M0	IA	T1a	N0	M0	Blank(s)	Blank(s)	Blank(s)	Blank(s)	Blank(s)	Blank(s)	Blank(s)	56	4 or more regional lymph nodes removed	None; diagnosed at autopsy	Surgery performed	Blank(s)	Blank(s)	Blank(s)	No radiation and/or cancer-directed surgery	None/Unknown	No/Unknown	Blank(s)	Blank(s)	14	0	No	No	No
54329053	Chinese	Uninsured	Married (including common law)	Female	2013	75 years	75	75-79 years	C56.9-Ovary	Unknown	Left - origin of primary	Positive exfoliative cytology, no positive histology	8460/3: Papillary serous cystadenocarcinoma	Ovary	Distant site(s)/node(s) involved	Distant	D	IV	T3b	N0	M1	IV	T3b	N0	M1	Blank(s)	Blank(s)	Blank(s)	Blank(s)	Blank(s)	Blank(s)	Blank(s)	0	None	None; diagnosed at autopsy	Not recommended	Blank(s)	Blank(s)	Blank(s)	No radiation and/or cancer-directed surgery	None/Unknown	No/Unknown	Blank(s)	Blank(s)	0	98	No	No	Yes
54367751	Chinese	Insured	Married (including common law)	Female	2014	51 years	51	50-54 years	C56.9-Ovary	Moderately differentiated; Grade II	Right - origin of primary	Positive histology	8310/3: Clear cell adenocarcinoma, NOS	Ovary	Regional by direct extension only	Regional	D	IIC	T2c	N0	M0	IIC	T2c	N0	M0	Blank(s)	Blank(s)	Blank(s)	Blank(s)	Blank(s)	Blank(s)	Blank(s)	57	4 or more regional lymph nodes removed	None; diagnosed at autopsy	Surgery performed	Blank(s)	Blank(s)	Blank(s)	No radiation and/or cancer-directed surgery	Recommended, unknown if administered	Yes	Blank(s)	Blank(s)	9	0	No	No	No
54397293	Chinese	Any Medicaid	Married (including common law)	Female	2013	60 years	60	60-64 years	C56.9-Ovary	Unknown	Left - origin of primary	Positive histology	8441/3: Serous cystadenocarcinoma, NOS	Ovary	Regional by both direct extension and lymph node involvement	Regional	RE+RN	IIIC	T2b	N1	M0	IIIC	T2b	N1	M0	Blank(s)	Blank(s)	Blank(s)	Blank(s)	Blank(s)	Blank(s)	Blank(s)	0	None	None; diagnosed at autopsy	Not recommended	Blank(s)	Blank(s)	Blank(s)	No radiation and/or cancer-directed surgery	None/Unknown	No/Unknown	Blank(s)	Blank(s)	0	98	No	No	No
54802735	Chinese	Insured	Single (never married)	Female	2014	39 years	39	35-39 years	C56.9-Ovary	Undifferentiated; anaplastic; Grade IV	Left - origin of primary	Positive histology	8310/3: Clear cell adenocarcinoma, NOS	Ovary	Regional by direct extension only	Localized	D	IC	T1c	N0	M0	IC	T1c	N0	M0	Blank(s)	Blank(s)	Blank(s)	Blank(s)	Blank(s)	Blank(s)	Blank(s)	57	4 or more regional lymph nodes removed	None; diagnosed at autopsy	Surgery performed	Blank(s)	Blank(s)	Blank(s)	No radiation and/or cancer-directed surgery	None/Unknown	Yes	Blank(s)	Blank(s)	9	0	No	No	No
54827307	Chinese	Insured	Unknown	Female	2014	51 years	51	50-54 years	C56.9-Ovary	Poorly differentiated; Grade III	Left - origin of primary	Positive histology	8460/3: Papillary serous cystadenocarcinoma	Ovary	Distant site(s)/node(s) involved	Distant	D	IIIC	T3c	N0	M0	IIIC	T3c	N0	M0	Blank(s)	Blank(s)	Blank(s)	Blank(s)	Blank(s)	Blank(s)	Blank(s)	60	None	None; diagnosed at autopsy	Surgery performed	Blank(s)	Blank(s)	Blank(s)	No radiation and/or cancer-directed surgery	None/Unknown	Yes	Blank(s)	Blank(s)	0	98	No	No	No
54838461	Chinese	Insured	Married (including common law)	Female	2014	76 years	76	75-79 years	C56.9-Ovary	Undifferentiated; anaplastic; Grade IV	Bilateral, single primary	Positive histology	8441/3: Serous cystadenocarcinoma, NOS	Ovary	Distant site(s)/node(s) involved	Distant	D	IIIC	T3c	N1	M0	IIIC	T3c	N1	M0	Blank(s)	Blank(s)	Blank(s)	Blank(s)	Blank(s)	Blank(s)	Blank(s)	60	4 or more regional lymph nodes removed	None; diagnosed at autopsy	Surgery performed	Blank(s)	Blank(s)	Blank(s)	No radiation and/or cancer-directed surgery	None/Unknown	Yes	Blank(s)	Blank(s)	25	1	No	No	No
54842995	Chinese	Insured	Married (including common law)	Female	2014	59 years	59	55-59 years	C56.9-Ovary	Undifferentiated; anaplastic; Grade IV	Left - origin of primary	Positive histology	8441/3: Serous cystadenocarcinoma, NOS	Ovary	Regional by direct extension only	Regional	RE	IIB	T2b	N0	M0	IIB	T2b	N0	M0	Blank(s)	Blank(s)	Blank(s)	Blank(s)	Blank(s)	Blank(s)	Blank(s)	57	1 to 3 regional lymph nodes removed	None; diagnosed at autopsy	Surgery performed	Blank(s)	Blank(s)	Blank(s)	No radiation and/or cancer-directed surgery	None/Unknown	Yes	Blank(s)	Blank(s)	3	0	No	No	No
54848588	Chinese	Insured	Married (including common law)	Female	2014	45 years	45	45-49 years	C56.9-Ovary	Undifferentiated; anaplastic; Grade IV	Bilateral, single primary	Positive histology	8441/3: Serous cystadenocarcinoma, NOS	Ovary	Distant site(s)/node(s) involved	Distant	D	IIIB	T3b	N0	M0	IIIB	T3b	N0	M0	Blank(s)	Blank(s)	Blank(s)	Blank(s)	Blank(s)	Blank(s)	Blank(s)	57	None	None; diagnosed at autopsy	Surgery performed	Blank(s)	Blank(s)	Blank(s)	No radiation and/or cancer-directed surgery	None/Unknown	Yes	Blank(s)	Blank(s)	0	98	No	No	No
54901117	Chinese	Insured	Married (including common law)	Female	2014	50 years	50	50-54 years	C56.9-Ovary	Poorly differentiated; Grade III	Left - origin of primary	Positive histology	8380/3: Endometrioid carcinoma	Ovary	Regional by direct extension only	Regional	D	IIA	T2a	N0	M0	IIA	T2a	N0	M0	Blank(s)	Blank(s)	Blank(s)	Blank(s)	Blank(s)	Blank(s)	Blank(s)	52	4 or more regional lymph nodes removed	Non-primary surgical procedure to other regional sites	Surgery performed	Blank(s)	Blank(s)	Blank(s)	No radiation and/or cancer-directed surgery	None/Unknown	No/Unknown	Blank(s)	Blank(s)	5	0	No	No	No
54904268	Chinese	Insured	Married (including common law)	Female	2014	56 years	56	55-59 years	C56.9-Ovary	Moderately differentiated; Grade II	Right - origin of primary	Positive histology	8380/3: Endometrioid carcinoma	Ovary	Localized only	Localized	L	IA	T1a	N0	M0	IA	T1a	N0	M0	Blank(s)	Blank(s)	Blank(s)	Blank(s)	Blank(s)	Blank(s)	Blank(s)	52	4 or more regional lymph nodes removed	None; diagnosed at autopsy	Surgery performed	Blank(s)	Blank(s)	Blank(s)	No radiation and/or cancer-directed surgery	None/Unknown	No/Unknown	Blank(s)	Blank(s)	15	0	No	No	No
54925735	Chinese	Insured	Married (including common law)	Female	2014	54 years	54	50-54 years	C56.9-Ovary	Poorly differentiated; Grade III	Right - origin of primary	Positive histology	8441/3: Serous cystadenocarcinoma, NOS	Ovary	Localized only	Localized	L	IA	T1a	N0	M0	IA	T1a	N0	M0	Blank(s)	Blank(s)	Blank(s)	Blank(s)	Blank(s)	Blank(s)	Blank(s)	57	None	None; diagnosed at autopsy	Surgery performed	Blank(s)	Blank(s)	Blank(s)	No radiation and/or cancer-directed surgery	None/Unknown	Yes	Blank(s)	Blank(s)	0	98	No	No	No
54939582	Chinese	Insured	Married (including common law)	Female	2015	65 years	65	65-69 years	C56.9-Ovary	Unknown	Left - origin of primary	Positive histology	8441/3: Serous cystadenocarcinoma, NOS	Ovary	Distant site(s)/node(s) involved	Distant	D	IIINOS	T3c	NX	M0	IIIC	T3c	NX	M0	Blank(s)	Blank(s)	Blank(s)	Blank(s)	Blank(s)	Blank(s)	Blank(s)	61	None	None; diagnosed at autopsy	Surgery performed	Blank(s)	Blank(s)	Blank(s)	No radiation and/or cancer-directed surgery	None/Unknown	Yes	Blank(s)	Blank(s)	0	98	No	No	No
54968129	Chinese	Insured	Married (including common law)	Female	2015	57 years	57	55-59 years	C56.9-Ovary	Poorly differentiated; Grade III	Bilateral, single primary	Positive histology	8310/3: Clear cell adenocarcinoma, NOS	Ovary	Distant site(s)/node(s) involved	Distant	D	IIIC	T3c	N1	M0	IIIC	T3c	N1	M0	Blank(s)	Blank(s)	Blank(s)	Blank(s)	Blank(s)	Blank(s)	Blank(s)	61	1 to 3 regional lymph nodes removed	None; diagnosed at autopsy	Surgery performed	Blank(s)	Blank(s)	Blank(s)	No radiation and/or cancer-directed surgery	None/Unknown	No/Unknown	Blank(s)	Blank(s)	1	1	No	No	No
55358005	Chinese	Insured	Married (including common law)	Female	2015	46 years	46	45-49 years	C56.9-Ovary	Unknown	Left - origin of primary	Positive histology	8310/3: Clear cell adenocarcinoma, NOS	Ovary	Localized only	Localized	L	IA	T1a	N0	M0	IA	T1a	N0	M0	Blank(s)	Blank(s)	Blank(s)	Blank(s)	Blank(s)	Blank(s)	Blank(s)	37	None	None; diagnosed at autopsy	Surgery performed	Blank(s)	Blank(s)	Blank(s)	No radiation and/or cancer-directed surgery	None/Unknown	Yes	Blank(s)	Blank(s)	34	0	No	No	No
55367671	Chinese	Insured/No specifics	Single (never married)	Female	2015	43 years	43	40-44 years	C56.9-Ovary	Unknown	Left - origin of primary	Positive histology	8380/3: Endometrioid carcinoma	Ovary	Regional by direct extension only	Regional	RE	IIB	T2b	N0	M0	IIB	T2b	N0	M0	Blank(s)	Blank(s)	Blank(s)	Blank(s)	Blank(s)	Blank(s)	Blank(s)	52	None	None; diagnosed at autopsy	Surgery performed	Blank(s)	Blank(s)	Blank(s)	No radiation and/or cancer-directed surgery	None/Unknown	Yes	Blank(s)	Blank(s)	0	98	No	No	No
55522112	Chinese	Any Medicaid	Single (never married)	Female	2016	18 years	18	15-19 years	C56.9-Ovary	Undifferentiated; anaplastic; Grade IV	Right - origin of primary	Positive histology	8480/3: Mucinous adenocarcinoma	Ovary	Localized only	Blank(s)	Blank(s)	Blank(s)	Blank(s)	Blank(s)	Blank(s)	Blank(s)	Blank(s)	Blank(s)	Blank(s)	1A	p1A	p0	c0	Pathologic	Pathologic	Clinical	56	1 to 3 regional lymph nodes removed	None; diagnosed at autopsy	Surgery performed	Blank(s)	Blank(s)	Blank(s)	No radiation and/or cancer-directed surgery	None/Unknown	No/Unknown	Blank(s)	6	1	0	No	No	No
55900120	Chinese	Insured	Married (including common law)	Female	2016	62 years	62	60-64 years	C56.9-Ovary	Poorly differentiated; Grade III	Right - origin of primary	Positive histology	8460/3: Papillary serous cystadenocarcinoma	Ovary	Regional by both direct extension and lymph node involvement	Blank(s)	Blank(s)	Blank(s)	Blank(s)	Blank(s)	Blank(s)	Blank(s)	Blank(s)	Blank(s)	Blank(s)	3C	p3C	p1	c0	Pathologic	Pathologic	Clinical	60	4 or more regional lymph nodes removed	None; diagnosed at autopsy	Surgery performed	Blank(s)	Blank(s)	Blank(s)	No radiation and/or cancer-directed surgery	None/Unknown	Yes	Blank(s)	120	14	8	No	No	No
55960980	Chinese	Insured/No specifics	Married (including common law)	Female	2016	65 years	65	65-69 years	C56.9-Ovary	Poorly differentiated; Grade III	Left - origin of primary	Positive histology	8441/3: Serous cystadenocarcinoma, NOS	Ovary	Distant site(s)/node(s) involved	Blank(s)	Blank(s)	Blank(s)	Blank(s)	Blank(s)	Blank(s)	Blank(s)	Blank(s)	Blank(s)	Blank(s)	4	p3C	cX	p1	Pathologic	Clinical	Pathologic	63	None	None; diagnosed at autopsy	Surgery performed	Blank(s)	Blank(s)	Blank(s)	No radiation and/or cancer-directed surgery	None/Unknown	Yes	Blank(s)	32	0	98	Yes	No	No
55972122	Chinese	Insured	Single (never married)	Female	2016	65 years	65	65-69 years	C56.9-Ovary	Poorly differentiated; Grade III	Bilateral, single primary	Positive histology	8441/3: Serous cystadenocarcinoma, NOS	Ovary	Regional by direct extension only	Blank(s)	Blank(s)	Blank(s)	Blank(s)	Blank(s)	Blank(s)	Blank(s)	Blank(s)	Blank(s)	Blank(s)	3C	p3C	p0	c0	Pathologic	Pathologic	Clinical	61	4 or more regional lymph nodes removed	Non-primary surgical procedure to distant site	Surgery performed	Blank(s)	Blank(s)	Blank(s)	No radiation and/or cancer-directed surgery	None/Unknown	Yes	Blank(s)	999	6	0	No	No	No
56009241	Chinese	Uninsured	Divorced	Female	2016	53 years	53	50-54 years	C56.9-Ovary	Unknown	Paired site, but no information concerning laterality	Positive histology	8441/3: Serous cystadenocarcinoma, NOS	Ovary	Distant site(s)/node(s) involved	Blank(s)	Blank(s)	Blank(s)	Blank(s)	Blank(s)	Blank(s)	Blank(s)	Blank(s)	Blank(s)	Blank(s)	4	cX	cX	p1	Clinical	Clinical	Clinical	0	None	None; diagnosed at autopsy	Not recommended, contraindicated due to other cond; autopsy only (1973-2002)	Blank(s)	Blank(s)	Blank(s)	No radiation and/or cancer-directed surgery	None/Unknown	Yes	Blank(s)	999	0	98	No	No	Unknown
56468936	Chinese	Insured	Married (including common law)	Female	2016	59 years	59	55-59 years	C56.9-Ovary	Undifferentiated; anaplastic; Grade IV	Bilateral, single primary	Positive histology	8441/3: Serous cystadenocarcinoma, NOS	Ovary	Distant site(s)/node(s) involved	Blank(s)	Blank(s)	Blank(s)	Blank(s)	Blank(s)	Blank(s)	Blank(s)	Blank(s)	Blank(s)	Blank(s)	3C	p3C	c0	c0	Pathologic	Clinical	Clinical	60	None	None; diagnosed at autopsy	Surgery performed	Blank(s)	Blank(s)	Blank(s)	No radiation and/or cancer-directed surgery	None/Unknown	Yes	Blank(s)	41	0	98	No	No	No
56597067	Chinese	Insurance status unknown	Married (including common law)	Female	2010	56 years	56	55-59 years	C56.9-Ovary	Undifferentiated; anaplastic; Grade IV	Paired site, but no information concerning laterality	Positive histology	8461/3: Serous surface papillary carcinoma	Ovary	Unknown/unstaged/unspecified/DCO	Unstaged	U	UNK Stage	TX	NX	M0	UNK Stage	TX	NX	M0	Blank(s)	Blank(s)	Blank(s)	Blank(s)	Blank(s)	Blank(s)	Blank(s)	52	Number of regional lymph nodes removed unknown	None; diagnosed at autopsy	Surgery performed	Blank(s)	Blank(s)	Blank(s)	No radiation and/or cancer-directed surgery	None/Unknown	Yes	Blank(s)	Blank(s)	97	99	No	No	No
58830458	Chinese	Uninsured	Married (including common law)	Female	2009	36 years	36	35-39 years	C56.9-Ovary	Poorly differentiated; Grade III	Left - origin of primary	Positive histology	8460/3: Papillary serous cystadenocarcinoma	Ovary	Regional by direct extension only	Distant	RE	UNK Stage	T1c	NX	MX	Blank(s)	Blank(s)	Blank(s)	Blank(s)	Blank(s)	Blank(s)	Blank(s)	Blank(s)	Blank(s)	Blank(s)	Blank(s)	57	4 or more regional lymph nodes removed	None; diagnosed at autopsy	Surgery performed	Blank(s)	Blank(s)	Blank(s)	No radiation and/or cancer-directed surgery	None/Unknown	Yes	Blank(s)	Blank(s)	0	98	Blank(s)	Blank(s)	Blank(s)
62099014	Chinese	Insurance status unknown	Unknown	Female	2008	58 years	58	55-59 years	C56.9-Ovary	Poorly differentiated; Grade III	Bilateral, single primary	Positive histology	8441/3: Serous cystadenocarcinoma, NOS	Ovary	Distant site(s)/node(s) involved	Distant	D	IIIB	T3b	N0	M0	Blank(s)	Blank(s)	Blank(s)	Blank(s)	Blank(s)	Blank(s)	Blank(s)	Blank(s)	Blank(s)	Blank(s)	Blank(s)	60	None	None; diagnosed at autopsy	Surgery performed	Blank(s)	Blank(s)	Blank(s)	No radiation and/or cancer-directed surgery	None/Unknown	No/Unknown	Blank(s)	Blank(s)	0	98	Blank(s)	Blank(s)	Blank(s)
62674770	Chinese	Insured	Married (including common law)	Female	2011	56 years	56	55-59 years	C56.9-Ovary	Well differentiated; Grade I	Left - origin of primary	Positive histology	8380/3: Endometrioid carcinoma	Ovary	Localized only	Localized	L	INOS	T1NOS	N0	M0	INOS	T1NOS	N0	M0	Blank(s)	Blank(s)	Blank(s)	Blank(s)	Blank(s)	Blank(s)	Blank(s)	57	None	None; diagnosed at autopsy	Surgery performed	Blank(s)	Blank(s)	Blank(s)	No radiation and/or cancer-directed surgery	None/Unknown	No/Unknown	Blank(s)	Blank(s)	0	98	No	No	No
62690392	Chinese	Insured	Single (never married)	Female	2012	24 years	24	20-24 years	C56.9-Ovary	Well differentiated; Grade I	Left - origin of primary	Positive histology	8380/3: Endometrioid carcinoma	Ovary	Localized only	Localized	L	IA	T1a	N0	M0	IA	T1a	N0	M0	Blank(s)	Blank(s)	Blank(s)	Blank(s)	Blank(s)	Blank(s)	Blank(s)	37	4 or more regional lymph nodes removed	None; diagnosed at autopsy	Surgery performed	Blank(s)	Blank(s)	Blank(s)	No radiation and/or cancer-directed surgery	None/Unknown	Yes	Blank(s)	Blank(s)	0	98	No	No	No
69481837	Chinese	Insured	Married (including common law)	Female	2014	65 years	65	65-69 years	C56.9-Ovary	Undifferentiated; anaplastic; Grade IV	Bilateral, single primary	Positive histology	8441/3: Serous cystadenocarcinoma, NOS	Ovary	Distant site(s)/node(s) involved	Distant	D	IV	T3c	N0	M1	IV	T3c	N0	M1	Blank(s)	Blank(s)	Blank(s)	Blank(s)	Blank(s)	Blank(s)	Blank(s)	60	None	Non-primary surgical procedure to distant site	Surgery performed	Blank(s)	Blank(s)	Blank(s)	No radiation and/or cancer-directed surgery	None/Unknown	Yes	Blank(s)	Blank(s)	0	98	No	No	No
69482553	Chinese	Insured	Married (including common law)	Female	2009	74 years	74	70-74 years	C56.9-Ovary	Unknown	Paired site, but no information concerning laterality	Positive histology	8441/3: Serous cystadenocarcinoma, NOS	Ovary	Distant site(s)/node(s) involved	Distant	D	IIIB	T3b	N0	M0	Blank(s)	Blank(s)	Blank(s)	Blank(s)	Blank(s)	Blank(s)	Blank(s)	Blank(s)	Blank(s)	Blank(s)	Blank(s)	63	None	None; diagnosed at autopsy	Surgery performed	Blank(s)	Blank(s)	Blank(s)	No radiation and/or cancer-directed surgery	None/Unknown	Yes	Blank(s)	Blank(s)	0	98	Blank(s)	Blank(s)	Blank(s)
70459153	Chinese	Blank(s)	Married (including common law)	Female	2004	46 years	46	45-49 years	C56.9-Ovary	Unknown	Right - origin of primary	Positive histology	8310/3: Clear cell adenocarcinoma, NOS	Ovary	Localized only	Localized	L	IA	T1a	N0	M0	Blank(s)	Blank(s)	Blank(s)	Blank(s)	Blank(s)	Blank(s)	Blank(s)	Blank(s)	Blank(s)	Blank(s)	Blank(s)	57	4 or more regional lymph nodes removed	None; diagnosed at autopsy	Surgery performed	Blank(s)	Blank(s)	Blank(s)	No radiation and/or cancer-directed surgery	None/Unknown	Yes	Blank(s)	Blank(s)	11	0	Blank(s)	Blank(s)	Blank(s)
70481301	Chinese	Blank(s)	Married (including common law)	Female	2004	52 years	52	50-54 years	C56.9-Ovary	Poorly differentiated; Grade III	Bilateral, single primary	Positive histology	8310/3: Clear cell adenocarcinoma, NOS	Ovary	Distant site(s)/node(s) involved	Distant	D	IV	T2NOS	N1	M1	Blank(s)	Blank(s)	Blank(s)	Blank(s)	Blank(s)	Blank(s)	Blank(s)	Blank(s)	Blank(s)	Blank(s)	Blank(s)	60	1 to 3 regional lymph nodes removed	None; diagnosed at autopsy	Surgery performed	Blank(s)	Blank(s)	Blank(s)	No radiation and/or cancer-directed surgery	None/Unknown	Yes	Blank(s)	Blank(s)	3	3	Blank(s)	Blank(s)	Blank(s)
70497313	Chinese	Blank(s)	Married (including common law)	Female	2004	50 years	50	50-54 years	C56.9-Ovary	Moderately differentiated; Grade II	Right - origin of primary	Positive histology	8380/3: Endometrioid carcinoma	Ovary	Distant site(s)/node(s) involved	Distant	D	IIIC	T3c	N1	M0	Blank(s)	Blank(s)	Blank(s)	Blank(s)	Blank(s)	Blank(s)	Blank(s)	Blank(s)	Blank(s)	Blank(s)	Blank(s)	36	4 or more regional lymph nodes removed	None; diagnosed at autopsy	Surgery performed	Blank(s)	Blank(s)	Blank(s)	No radiation and/or cancer-directed surgery	None/Unknown	Yes	Blank(s)	Blank(s)	3	2	Blank(s)	Blank(s)	Blank(s)
70497436	Chinese	Blank(s)	Married (including common law)	Female	2004	37 years	37	35-39 years	C56.9-Ovary	Poorly differentiated; Grade III	Left - origin of primary	Positive histology	8441/3: Serous cystadenocarcinoma, NOS	Ovary	Distant site(s)/node(s) involved	Distant	D	IIIB	T3b	N0	M0	Blank(s)	Blank(s)	Blank(s)	Blank(s)	Blank(s)	Blank(s)	Blank(s)	Blank(s)	Blank(s)	Blank(s)	Blank(s)	60	None	None; diagnosed at autopsy	Surgery performed	Blank(s)	Blank(s)	Blank(s)	No radiation and/or cancer-directed surgery	None/Unknown	Yes	Blank(s)	Blank(s)	0	98	Blank(s)	Blank(s)	Blank(s)
70517356	Chinese	Blank(s)	Married (including common law)	Female	2004	71 years	71	70-74 years	C56.9-Ovary	Poorly differentiated; Grade III	Right - origin of primary	Positive histology	8441/3: Serous cystadenocarcinoma, NOS	Ovary	Distant site(s)/node(s) involved	Distant	D	IV	T3c	N0	M1	Blank(s)	Blank(s)	Blank(s)	Blank(s)	Blank(s)	Blank(s)	Blank(s)	Blank(s)	Blank(s)	Blank(s)	Blank(s)	61	None	None; diagnosed at autopsy	Surgery performed	Blank(s)	Blank(s)	Blank(s)	No radiation and/or cancer-directed surgery	None/Unknown	Yes	Blank(s)	Blank(s)	0	98	Blank(s)	Blank(s)	Blank(s)
70517680	Chinese	Blank(s)	Married (including common law)	Female	2005	52 years	52	50-54 years	C56.9-Ovary	Unknown	Left - origin of primary	Positive histology	8310/3: Clear cell adenocarcinoma, NOS	Ovary	Distant site(s)/node(s) involved	Distant	D	IIIA	T3a	N0	M0	Blank(s)	Blank(s)	Blank(s)	Blank(s)	Blank(s)	Blank(s)	Blank(s)	Blank(s)	Blank(s)	Blank(s)	Blank(s)	57	1 to 3 regional lymph nodes removed	None; diagnosed at autopsy	Surgery performed	Blank(s)	Blank(s)	Blank(s)	No radiation and/or cancer-directed surgery	None/Unknown	Yes	Blank(s)	Blank(s)	2	0	Blank(s)	Blank(s)	Blank(s)
70525130	Chinese	Blank(s)	Married (including common law)	Female	2004	64 years	64	60-64 years	C56.9-Ovary	Unknown	Paired site, but no information concerning laterality	Positive histology	8460/3: Papillary serous cystadenocarcinoma	Ovary	Distant site(s)/node(s) involved	Distant	D	IIIC	T3c	N0	M0	Blank(s)	Blank(s)	Blank(s)	Blank(s)	Blank(s)	Blank(s)	Blank(s)	Blank(s)	Blank(s)	Blank(s)	Blank(s)	60	1 to 3 regional lymph nodes removed	None; diagnosed at autopsy	Surgery performed	Blank(s)	Blank(s)	Blank(s)	Radiation after surgery	Beam radiation	Yes	Blank(s)	Blank(s)	2	0	Blank(s)	Blank(s)	Blank(s)
70569120	Chinese	Blank(s)	Single (never married)	Female	2005	58 years	58	55-59 years	C56.9-Ovary	Unknown	Right - origin of primary	Positive histology	8310/3: Clear cell adenocarcinoma, NOS	Ovary	Localized only	Localized	L	IA	T1a	N0	M0	Blank(s)	Blank(s)	Blank(s)	Blank(s)	Blank(s)	Blank(s)	Blank(s)	Blank(s)	Blank(s)	Blank(s)	Blank(s)	57	4 or more regional lymph nodes removed	None; diagnosed at autopsy	Surgery performed	Blank(s)	Blank(s)	Blank(s)	No radiation and/or cancer-directed surgery	None/Unknown	Yes	Blank(s)	Blank(s)	19	0	Blank(s)	Blank(s)	Blank(s)
70583381	Chinese	Blank(s)	Married (including common law)	Female	2004	53 years	53	50-54 years	C56.9-Ovary	Poorly differentiated; Grade III	Bilateral, single primary	Positive histology	8441/3: Serous cystadenocarcinoma, NOS	Ovary	Distant site(s)/node(s) involved	Distant	D	IIINOS	T3NOS	N0	M0	Blank(s)	Blank(s)	Blank(s)	Blank(s)	Blank(s)	Blank(s)	Blank(s)	Blank(s)	Blank(s)	Blank(s)	Blank(s)	57	None	None; diagnosed at autopsy	Surgery performed	Blank(s)	Blank(s)	Blank(s)	No radiation and/or cancer-directed surgery	None/Unknown	Yes	Blank(s)	Blank(s)	0	98	Blank(s)	Blank(s)	Blank(s)
71599219	Chinese	Insured	Married (including common law)	Female	2008	37 years	37	35-39 years	C56.9-Ovary	Poorly differentiated; Grade III	Right - origin of primary	Positive histology	8480/3: Mucinous adenocarcinoma	Ovary	Regional by direct extension only	Localized	L	IC	T1c	N0	M0	Blank(s)	Blank(s)	Blank(s)	Blank(s)	Blank(s)	Blank(s)	Blank(s)	Blank(s)	Blank(s)	Blank(s)	Blank(s)	57	None	None; diagnosed at autopsy	Surgery performed	Blank(s)	Blank(s)	Blank(s)	No radiation and/or cancer-directed surgery	None/Unknown	No/Unknown	Blank(s)	Blank(s)	0	98	Blank(s)	Blank(s)	Blank(s)
71602198	Chinese	Insured	Married (including common law)	Female	2008	48 years	48	45-49 years	C56.9-Ovary	Well differentiated; Grade I	Left - origin of primary	Positive histology	8380/3: Endometrioid carcinoma	Ovary	Regional by direct extension only	Distant	RE	IIC	T2c	N0	M0	Blank(s)	Blank(s)	Blank(s)	Blank(s)	Blank(s)	Blank(s)	Blank(s)	Blank(s)	Blank(s)	Blank(s)	Blank(s)	57	4 or more regional lymph nodes removed	None; diagnosed at autopsy	Surgery performed	Blank(s)	Blank(s)	Blank(s)	No radiation and/or cancer-directed surgery	None/Unknown	Yes	Blank(s)	Blank(s)	13	0	Blank(s)	Blank(s)	Blank(s)
71604618	Chinese	Uninsured	Single (never married)	Female	2007	47 years	47	45-49 years	C56.9-Ovary	Moderately differentiated; Grade II	Left - origin of primary	Positive histology	8380/3: Endometrioid carcinoma	Ovary	Localized only	Localized	L	IA	T1a	N0	M0	Blank(s)	Blank(s)	Blank(s)	Blank(s)	Blank(s)	Blank(s)	Blank(s)	Blank(s)	Blank(s)	Blank(s)	Blank(s)	52	4 or more regional lymph nodes removed	None; diagnosed at autopsy	Surgery performed	Blank(s)	Blank(s)	Blank(s)	No radiation and/or cancer-directed surgery	None/Unknown	No/Unknown	Blank(s)	Blank(s)	18	0	Blank(s)	Blank(s)	Blank(s)
71628047	Chinese	Insured	Single (never married)	Female	2008	66 years	66	65-69 years	C56.9-Ovary	Poorly differentiated; Grade III	Left - origin of primary	Positive histology	8460/3: Papillary serous cystadenocarcinoma	Ovary	Distant site(s)/node(s) involved	Distant	D	IV	T3c	N1	M1	Blank(s)	Blank(s)	Blank(s)	Blank(s)	Blank(s)	Blank(s)	Blank(s)	Blank(s)	Blank(s)	Blank(s)	Blank(s)	61	Biopsy or aspiration of regional lymph node, NOS	None; diagnosed at autopsy	Surgery performed	Blank(s)	Blank(s)	Blank(s)	No radiation and/or cancer-directed surgery	None/Unknown	No/Unknown	Blank(s)	Blank(s)	34	30	Blank(s)	Blank(s)	Blank(s)
71631020	Chinese	Insured/No specifics	Widowed	Female	2008	40 years	40	40-44 years	C56.9-Ovary	Well differentiated; Grade I	Left - origin of primary	Positive histology	8380/3: Endometrioid carcinoma	Ovary	Regional by direct extension only	Localized	L	IC	T1c	N0	M0	Blank(s)	Blank(s)	Blank(s)	Blank(s)	Blank(s)	Blank(s)	Blank(s)	Blank(s)	Blank(s)	Blank(s)	Blank(s)	60	4 or more regional lymph nodes removed	None; diagnosed at autopsy	Surgery performed	Blank(s)	Blank(s)	Blank(s)	No radiation and/or cancer-directed surgery	None/Unknown	Yes	Blank(s)	Blank(s)	53	0	Blank(s)	Blank(s)	Blank(s)
71689429	Chinese	Insured	Married (including common law)	Female	2008	76 years	76	75-79 years	C56.9-Ovary	Unknown	Right - origin of primary	Positive histology	8441/3: Serous cystadenocarcinoma, NOS	Ovary	Distant site(s)/node(s) involved	Distant	D	IIINOS	T3NOS	N0	M0	Blank(s)	Blank(s)	Blank(s)	Blank(s)	Blank(s)	Blank(s)	Blank(s)	Blank(s)	Blank(s)	Blank(s)	Blank(s)	50	None	Non-primary surgical procedure to other regional sites	Surgery performed	Blank(s)	Blank(s)	Blank(s)	No radiation and/or cancer-directed surgery	None/Unknown	Yes	Blank(s)	Blank(s)	0	98	Blank(s)	Blank(s)	Blank(s)
72101431	Chinese	Insured	Married (including common law)	Female	2008	47 years	47	45-49 years	C56.9-Ovary	Well differentiated; Grade I	Bilateral, single primary	Positive histology	8380/3: Endometrioid carcinoma	Ovary	Regional by direct extension only	Localized	L	IC	T1c	N0	M0	Blank(s)	Blank(s)	Blank(s)	Blank(s)	Blank(s)	Blank(s)	Blank(s)	Blank(s)	Blank(s)	Blank(s)	Blank(s)	57	4 or more regional lymph nodes removed	None; diagnosed at autopsy	Surgery performed	Blank(s)	Blank(s)	Blank(s)	No radiation and/or cancer-directed surgery	None/Unknown	Yes	Blank(s)	Blank(s)	16	0	Blank(s)	Blank(s)	Blank(s)
72638196	Chinese	Insured	Married (including common law)	Female	2011	55 years	55	55-59 years	C56.9-Ovary	Undifferentiated; anaplastic; Grade IV	Bilateral, single primary	Positive histology	8441/3: Serous cystadenocarcinoma, NOS	Ovary	Distant site(s)/node(s) involved	Distant	D	IIINOS	T3NOS	N0	M0	IIINOS	T3NOS	N0	M0	Blank(s)	Blank(s)	Blank(s)	Blank(s)	Blank(s)	Blank(s)	Blank(s)	60	4 or more regional lymph nodes removed	None; diagnosed at autopsy	Surgery performed	Blank(s)	Blank(s)	Blank(s)	No radiation and/or cancer-directed surgery	None/Unknown	Yes	Blank(s)	Blank(s)	33	0	No	No	No
72640926	Chinese	Any Medicaid	Widowed	Female	2011	74 years	74	70-74 years	C56.9-Ovary	Poorly differentiated; Grade III	Bilateral, single primary	Positive histology	8460/3: Papillary serous cystadenocarcinoma	Ovary	Distant site(s)/node(s) involved	Distant	D	IIINOS	T3NOS	N0	M0	IIINOS	T3NOS	N0	M0	Blank(s)	Blank(s)	Blank(s)	Blank(s)	Blank(s)	Blank(s)	Blank(s)	60	None	None; diagnosed at autopsy	Surgery performed	Blank(s)	Blank(s)	Blank(s)	No radiation and/or cancer-directed surgery	None/Unknown	Yes	Blank(s)	Blank(s)	0	98	No	No	No
72657144	Chinese	Insured	Divorced	Female	2011	49 years	49	45-49 years	C56.9-Ovary	Unknown	Right - origin of primary	Positive histology	8310/3: Clear cell adenocarcinoma, NOS	Ovary	Localized only	Localized	L	IA	T1a	N0	M0	IA	T1a	N0	M0	Blank(s)	Blank(s)	Blank(s)	Blank(s)	Blank(s)	Blank(s)	Blank(s)	57	4 or more regional lymph nodes removed	None; diagnosed at autopsy	Surgery performed	Blank(s)	Blank(s)	Blank(s)	No radiation and/or cancer-directed surgery	None/Unknown	Yes	Blank(s)	Blank(s)	23	0	No	No	No
72715624	Chinese	Insurance status unknown	Married (including common law)	Female	2012	45 years	45	45-49 years	C56.9-Ovary	Unknown	Right - origin of primary	Positive histology	8310/3: Clear cell adenocarcinoma, NOS	Ovary	Unknown/unstaged/unspecified/DCO	Unstaged	U	UNK Stage	TX	NX	MX	UNK Stage	TX	NX	M0	Blank(s)	Blank(s)	Blank(s)	Blank(s)	Blank(s)	Blank(s)	Blank(s)	0	None	None; diagnosed at autopsy	Not recommended	Blank(s)	Blank(s)	Blank(s)	No radiation and/or cancer-directed surgery	None/Unknown	No/Unknown	Blank(s)	Blank(s)	99	99	Unknown	Unknown	Unknown
72747284	Chinese	Insured	Unknown	Female	2012	75 years	75	75-79 years	C56.9-Ovary	Undifferentiated; anaplastic; Grade IV	Paired site, but no information concerning laterality	Positive exfoliative cytology, no positive histology	8441/3: Serous cystadenocarcinoma, NOS	Ovary	Distant site(s)/node(s) involved	Distant	D	IIIC	T3c	N1	M0	IIIC	T3c	N1	M0	Blank(s)	Blank(s)	Blank(s)	Blank(s)	Blank(s)	Blank(s)	Blank(s)	57	None	None; diagnosed at autopsy	Surgery performed	Blank(s)	Blank(s)	Blank(s)	No radiation and/or cancer-directed surgery	None/Unknown	Yes	Blank(s)	Blank(s)	0	98	No	No	No
73196858	Chinese	Insured/No specifics	Married (including common law)	Female	2013	46 years	46	45-49 years	C56.9-Ovary	Poorly differentiated; Grade III	Bilateral, single primary	Positive histology	8460/3: Papillary serous cystadenocarcinoma	Ovary	Distant site(s)/node(s) involved	Distant	D	IV	T3c	NX	M1	IV	T3c	NX	M1	Blank(s)	Blank(s)	Blank(s)	Blank(s)	Blank(s)	Blank(s)	Blank(s)	60	None	None; diagnosed at autopsy	Surgery performed	Blank(s)	Blank(s)	Blank(s)	No radiation and/or cancer-directed surgery	None/Unknown	Yes	Blank(s)	Blank(s)	0	98	No	No	No
73197169	Chinese	Insured	Married (including common law)	Female	2013	38 years	38	35-39 years	C56.9-Ovary	Poorly differentiated; Grade III	Bilateral, single primary	Positive histology	8310/3: Clear cell adenocarcinoma, NOS	Ovary	Distant site(s)/node(s) involved	Distant	D	IIIC	T3NOS	N1	M0	IIIC	T3NOS	N1	M0	Blank(s)	Blank(s)	Blank(s)	Blank(s)	Blank(s)	Blank(s)	Blank(s)	60	4 or more regional lymph nodes removed	Any combo of sur proc to oth rg, dis lym nd, and/or dis site	Surgery performed	Blank(s)	Blank(s)	Blank(s)	No radiation and/or cancer-directed surgery	None/Unknown	Yes	Blank(s)	Blank(s)	6	4	No	No	No
73220730	Chinese	Insurance status unknown	Married (including common law)	Female	2009	45 years	45	45-49 years	C56.9-Ovary	Unknown	Paired site, but no information concerning laterality	Positive histology	8380/3: Endometrioid carcinoma	Ovary	Unknown/unstaged/unspecified/DCO	Unstaged	U	UNK Stage	TX	NX	MX	Blank(s)	Blank(s)	Blank(s)	Blank(s)	Blank(s)	Blank(s)	Blank(s)	Blank(s)	Blank(s)	Blank(s)	Blank(s)	52	Unknown or not applicable	None; diagnosed at autopsy	Surgery performed	Blank(s)	Blank(s)	Blank(s)	No radiation and/or cancer-directed surgery	None/Unknown	No/Unknown	Blank(s)	Blank(s)	99	99	Blank(s)	Blank(s)	Blank(s)
73225913	Chinese	Insured	Married (including common law)	Female	2013	54 years	54	50-54 years	C56.9-Ovary	Moderately differentiated; Grade II	Left - origin of primary	Positive histology	8380/3: Endometrioid carcinoma	Ovary	Regional by direct extension only	Regional	D	IIB	T2b	N0	M0	IIB	T2b	N0	M0	Blank(s)	Blank(s)	Blank(s)	Blank(s)	Blank(s)	Blank(s)	Blank(s)	60	4 or more regional lymph nodes removed	None; diagnosed at autopsy	Surgery performed	Blank(s)	Blank(s)	Blank(s)	No radiation and/or cancer-directed surgery	None/Unknown	Yes	Blank(s)	Blank(s)	18	0	No	No	No
73226946	Chinese	Insured	Divorced	Female	2013	63 years	63	60-64 years	C56.9-Ovary	Moderately differentiated; Grade II	Right - origin of primary	Positive histology	8310/3: Clear cell adenocarcinoma, NOS	Ovary	Distant site(s)/node(s) involved	Distant	D	IV	T2b	N0	M1	IV	T2b	N0	M1	Blank(s)	Blank(s)	Blank(s)	Blank(s)	Blank(s)	Blank(s)	Blank(s)	90	4 or more regional lymph nodes removed	None; diagnosed at autopsy	Surgery performed	Blank(s)	Blank(s)	Blank(s)	No radiation and/or cancer-directed surgery	None/Unknown	Yes	Blank(s)	Blank(s)	12	0	No	No	No
73249983	Chinese	Insured	Single (never married)	Female	2013	59 years	59	55-59 years	C56.9-Ovary	Moderately differentiated; Grade II	Left - origin of primary	Positive histology	8460/3: Papillary serous cystadenocarcinoma	Ovary	Localized only	Localized	L	IA	T1a	N0	M0	IA	T1a	N0	M0	Blank(s)	Blank(s)	Blank(s)	Blank(s)	Blank(s)	Blank(s)	Blank(s)	52	4 or more regional lymph nodes removed	None; diagnosed at autopsy	Surgery performed	Blank(s)	Blank(s)	Blank(s)	No radiation and/or cancer-directed surgery	None/Unknown	Yes	Blank(s)	Blank(s)	12	0	No	No	No
73299353	Chinese	Insured	Widowed	Female	2014	77 years	77	75-79 years	C56.9-Ovary	Unknown	Left - origin of primary	Positive histology	8310/3: Clear cell adenocarcinoma, NOS	Ovary	Regional by direct extension only	Localized	D	IC	T1c	N0	M0	IC	T1c	N0	M0	Blank(s)	Blank(s)	Blank(s)	Blank(s)	Blank(s)	Blank(s)	Blank(s)	57	4 or more regional lymph nodes removed	None; diagnosed at autopsy	Surgery performed	Blank(s)	Blank(s)	Blank(s)	No radiation and/or cancer-directed surgery	None/Unknown	Yes	Blank(s)	Blank(s)	18	0	No	No	No
73332492	Chinese	Insured	Married (including common law)	Female	2014	72 years	72	70-74 years	C56.9-Ovary	Poorly differentiated; Grade III	Left - origin of primary	Positive histology	8441/3: Serous cystadenocarcinoma, NOS	Ovary	Localized only	Localized	L	IA	T1a	N0	M0	IA	T1a	N0	M0	Blank(s)	Blank(s)	Blank(s)	Blank(s)	Blank(s)	Blank(s)	Blank(s)	37	4 or more regional lymph nodes removed	None; diagnosed at autopsy	Surgery performed	Blank(s)	Blank(s)	Blank(s)	No radiation and/or cancer-directed surgery	None/Unknown	Yes	Blank(s)	Blank(s)	26	0	No	No	No
73761335	Chinese	Insured	Married (including common law)	Female	2015	44 years	44	40-44 years	C56.9-Ovary	Moderately differentiated; Grade II	Bilateral, single primary	Positive histology	8380/3: Endometrioid carcinoma	Ovary	Regional by direct extension only	Distant	RE	IC	T1c	N0	M0	IC	T1c	N0	M0	Blank(s)	Blank(s)	Blank(s)	Blank(s)	Blank(s)	Blank(s)	Blank(s)	57	4 or more regional lymph nodes removed	None; diagnosed at autopsy	Surgery performed	Blank(s)	Blank(s)	Blank(s)	Radiation after surgery	Radioactive implants (includes brachytherapy) (1988+)	Yes	Blank(s)	Blank(s)	7	0	No	No	No
73800382	Chinese	Insured	Married (including common law)	Female	2015	57 years	57	55-59 years	C56.9-Ovary	Moderately differentiated; Grade II	Right - origin of primary	Positive histology	8380/3: Endometrioid carcinoma	Ovary	Localized only	Localized	L	IA	T1a	N0	M0	IA	T1a	N0	M0	Blank(s)	Blank(s)	Blank(s)	Blank(s)	Blank(s)	Blank(s)	Blank(s)	57	4 or more regional lymph nodes removed	None; diagnosed at autopsy	Surgery performed	Blank(s)	Blank(s)	Blank(s)	No radiation and/or cancer-directed surgery	None/Unknown	Yes	Blank(s)	Blank(s)	6	0	No	No	No
73805380	Chinese	Insured	Married (including common law)	Female	2015	57 years	57	55-59 years	C56.9-Ovary	Moderately differentiated; Grade II	Left - origin of primary	Positive histology	8310/3: Clear cell adenocarcinoma, NOS	Ovary	Localized only	Localized	L	IA	T1a	N0	M0	IA	T1a	N0	M0	Blank(s)	Blank(s)	Blank(s)	Blank(s)	Blank(s)	Blank(s)	Blank(s)	52	4 or more regional lymph nodes removed	None; diagnosed at autopsy	Surgery performed	Blank(s)	Blank(s)	Blank(s)	No radiation and/or cancer-directed surgery	None/Unknown	Yes	Blank(s)	Blank(s)	6	0	No	No	No
73807780	Chinese	Insured	Married (including common law)	Female	2015	57 years	57	55-59 years	C56.9-Ovary	Poorly differentiated; Grade III	Left - origin of primary	Positive histology	8310/3: Clear cell adenocarcinoma, NOS	Ovary	Regional by direct extension only	Localized	L	IC	T1c	N0	M0	IC	T1c	N0	M0	Blank(s)	Blank(s)	Blank(s)	Blank(s)	Blank(s)	Blank(s)	Blank(s)	56	4 or more regional lymph nodes removed	None; diagnosed at autopsy	Surgery performed	Blank(s)	Blank(s)	Blank(s)	No radiation and/or cancer-directed surgery	None/Unknown	Yes	Blank(s)	Blank(s)	11	0	No	No	No
73818020	Chinese	Any Medicaid	Single (never married)	Female	2015	72 years	72	70-74 years	C56.9-Ovary	Poorly differentiated; Grade III	Right - origin of primary	Positive histology	8480/3: Mucinous adenocarcinoma	Ovary	Localized only	Localized	L	IA	T1a	N0	M0	IA	T1a	N0	M0	Blank(s)	Blank(s)	Blank(s)	Blank(s)	Blank(s)	Blank(s)	Blank(s)	51	None	None; diagnosed at autopsy	Surgery performed	Blank(s)	Blank(s)	Blank(s)	No radiation and/or cancer-directed surgery	None/Unknown	Yes	Blank(s)	Blank(s)	0	98	No	No	No
73825182	Chinese	Insured	Married (including common law)	Female	2015	51 years	51	50-54 years	C56.9-Ovary	Undifferentiated; anaplastic; Grade IV	Bilateral, single primary	Positive histology	8441/3: Serous cystadenocarcinoma, NOS	Ovary	Distant site(s)/node(s) involved	Distant	D	IV	T3c	N1	M1	IV	T3c	N1	M1	Blank(s)	Blank(s)	Blank(s)	Blank(s)	Blank(s)	Blank(s)	Blank(s)	61	1 to 3 regional lymph nodes removed	Non-primary surgical procedure to distant site	Surgery performed	Blank(s)	Blank(s)	Blank(s)	No radiation and/or cancer-directed surgery	None/Unknown	Yes	Blank(s)	Blank(s)	2	1	No	No	Yes
73828175	Chinese	Uninsured	Married (including common law)	Female	2015	64 years	64	60-64 years	C56.9-Ovary	Poorly differentiated; Grade III	Left - origin of primary	Positive histology	8441/3: Serous cystadenocarcinoma, NOS	Ovary	Distant site(s)/node(s) involved	Distant	D	IIINOS	T3NOS	N0	M0	IIINOS	T3NOS	N0	M0	Blank(s)	Blank(s)	Blank(s)	Blank(s)	Blank(s)	Blank(s)	Blank(s)	60	None	None; diagnosed at autopsy	Surgery performed	Blank(s)	Blank(s)	Blank(s)	No radiation and/or cancer-directed surgery	None/Unknown	Yes	Blank(s)	Blank(s)	0	98	No	No	No
74265891	Chinese	Insured	Married (including common law)	Female	2016	49 years	49	45-49 years	C56.9-Ovary	Undifferentiated; anaplastic; Grade IV	Bilateral, single primary	Positive histology	8460/3: Papillary serous cystadenocarcinoma	Ovary	Distant site(s)/node(s) involved	Blank(s)	Blank(s)	Blank(s)	Blank(s)	Blank(s)	Blank(s)	Blank(s)	Blank(s)	Blank(s)	Blank(s)	4	p3	c1	c1	Pathologic	Clinical	Pathologic	60	None	None; diagnosed at autopsy	Surgery performed	Blank(s)	Blank(s)	Blank(s)	No radiation and/or cancer-directed surgery	None/Unknown	Yes	Blank(s)	20	0	98	No	No	Yes
74289107	Chinese	Uninsured	Married (including common law)	Female	2016	55 years	55	55-59 years	C56.9-Ovary	Moderately differentiated; Grade II	Right - origin of primary	Positive histology	8310/3: Clear cell adenocarcinoma, NOS	Ovary	Regional by direct extension only	Blank(s)	Blank(s)	Blank(s)	Blank(s)	Blank(s)	Blank(s)	Blank(s)	Blank(s)	Blank(s)	Blank(s)	2	p2	c0	c0	Pathologic	Clinical	Clinical	36	None	None; diagnosed at autopsy	Surgery performed	Blank(s)	Blank(s)	Blank(s)	No radiation and/or cancer-directed surgery	None/Unknown	Yes	Blank(s)	60	0	98	No	No	No
74316536	Chinese	Insured	Married (including common law)	Female	2016	46 years	46	45-49 years	C56.9-Ovary	Unknown	Paired site, but no information concerning laterality	Positive exfoliative cytology, no positive histology	8441/3: Serous cystadenocarcinoma, NOS	Ovary	Distant site(s)/node(s) involved	Blank(s)	Blank(s)	Blank(s)	Blank(s)	Blank(s)	Blank(s)	Blank(s)	Blank(s)	Blank(s)	Blank(s)	4	cX	cX	p1	Clinical	Clinical	Clinical	0	None	None; diagnosed at autopsy	Not recommended	Blank(s)	Blank(s)	Blank(s)	No radiation and/or cancer-directed surgery	None/Unknown	Yes	Blank(s)	999	0	98	No	No	No
74329251	Chinese	Insured	Married (including common law)	Female	2016	49 years	49	45-49 years	C56.9-Ovary	Poorly differentiated; Grade III	Bilateral, single primary	Positive histology	8310/3: Clear cell adenocarcinoma, NOS	Ovary	Regional by direct extension only	Blank(s)	Blank(s)	Blank(s)	Blank(s)	Blank(s)	Blank(s)	Blank(s)	Blank(s)	Blank(s)	Blank(s)	2B	p2B	p0	c0	Pathologic	Pathologic	Clinical	57	4 or more regional lymph nodes removed	Non-primary surgical procedure to other regional sites	Surgery performed	Blank(s)	Blank(s)	Blank(s)	No radiation and/or cancer-directed surgery	None/Unknown	Yes	Blank(s)	85	25	0	No	No	No
74894813	Chinese	Insured	Divorced	Female	2016	61 years	61	60-64 years	C56.9-Ovary	Undifferentiated; anaplastic; Grade IV	Bilateral, single primary	Positive histology	8460/3: Papillary serous cystadenocarcinoma	Ovary	Distant site(s)/node(s) involved	Blank(s)	Blank(s)	Blank(s)	Blank(s)	Blank(s)	Blank(s)	Blank(s)	Blank(s)	Blank(s)	Blank(s)	3C	p3C	p1	c0	Pathologic	Pathologic	Clinical	60	4 or more regional lymph nodes removed	Non-primary surgical procedure performed	Surgery performed	Blank(s)	Blank(s)	Blank(s)	No radiation and/or cancer-directed surgery	None/Unknown	Yes	Blank(s)	35	8	1	No	No	No
75995820	Chinese	Insured	Single (never married)	Female	2007	52 years	52	50-54 years	C56.9-Ovary	Well differentiated; Grade I	Right - origin of primary	Positive histology	8380/3: Endometrioid carcinoma	Ovary	Localized only	Localized	L	IA	T1a	N0	M0	Blank(s)	Blank(s)	Blank(s)	Blank(s)	Blank(s)	Blank(s)	Blank(s)	Blank(s)	Blank(s)	Blank(s)	Blank(s)	57	4 or more regional lymph nodes removed	Non-primary surgical procedure to distant site	Surgery performed	Blank(s)	Blank(s)	Blank(s)	No radiation and/or cancer-directed surgery	None/Unknown	No/Unknown	Blank(s)	Blank(s)	12	0	Blank(s)	Blank(s)	Blank(s)
76542191	Chinese	Insured	Married (including common law)	Female	2009	36 years	36	35-39 years	C56.9-Ovary	Poorly differentiated; Grade III	Right - origin of primary	Positive histology	8310/3: Clear cell adenocarcinoma, NOS	Ovary	Localized only	Localized	L	IA	T1a	N0	M0	Blank(s)	Blank(s)	Blank(s)	Blank(s)	Blank(s)	Blank(s)	Blank(s)	Blank(s)	Blank(s)	Blank(s)	Blank(s)	52	4 or more regional lymph nodes removed	Any combo of sur proc to oth rg, dis lym nd, and/or dis site	Surgery performed	Blank(s)	Blank(s)	Blank(s)	No radiation and/or cancer-directed surgery	None/Unknown	No/Unknown	Blank(s)	Blank(s)	15	0	Blank(s)	Blank(s)	Blank(s)
77118469	Chinese	Insured	Married (including common law)	Female	2013	62 years	62	60-64 years	C56.9-Ovary	Poorly differentiated; Grade III	Bilateral, single primary	Positive histology	8460/3: Papillary serous cystadenocarcinoma	Ovary	Distant site(s)/node(s) involved	Distant	D	IIIC	T3c	N0	M0	IIIC	T3c	N0	M0	Blank(s)	Blank(s)	Blank(s)	Blank(s)	Blank(s)	Blank(s)	Blank(s)	60	4 or more regional lymph nodes removed	None; diagnosed at autopsy	Surgery performed	Blank(s)	Blank(s)	Blank(s)	No radiation and/or cancer-directed surgery	None/Unknown	No/Unknown	Blank(s)	Blank(s)	12	0	No	No	No
[truncated: 38 more columns]
